# Supplementary material for: Lipid metabolic reprogramming mediated by circulating Nrg4 alleviates metabolic dysfunction-associated steatotic liver disease during the early recovery phase after sleeve gastrectomy
Source: BMC Med. 2024 Apr 17;22:164. doi: 10.1186/s12916-024-03377-0 (PMC11025198; doi:10.1186/s12916-024-03377-0)
Supplement: Supplementary file 2 — Additional file 2: Table S1. Differentially expressed genes. [file 12916_2024_3377_MOESM2_ESM.xlsx]

## Sheet: DEGs
Table S1. Differentially expressed genes
GeneID	Symbols	KO.SG_KO.sham_log2FoldChange	KO.SG_KO.sham_pvalue	KO.SG_KO.sham_padj	WT.SG_KO.SG_log2FoldChange	WT.SG_KO.SG_pvalue	WT.SG_KO.SG_padj	Nrg4-associated genes
ENSMUSG00000064351	mt-Co1	-1.21479	0.000310791	0.00514581	-1.35115	1.1e-07	3.14e-06	1
ENSMUSG00000064370	mt-Cytb	-1.22459	8.43e-05	0.0018138	-1.61293	9.73e-12	6.27e-10	1
ENSMUSG00000064345	mt-Nd2	-1.15788	0.000114915	0.00230703	-1.42074	3.87e-10	1.87e-08	1
ENSMUSG00000064341	mt-Nd1	-1.03452	0.000337734	0.00542219	-1.02973	2.74e-06	5.32e-05	1
ENSMUSG00000064363	mt-Nd4	-1.44933	3.82e-08	2.77e-06	-1.3201	1.18e-13	9.98e-12	1
ENSMUSG00000064367	mt-Nd5	-0.822687	0.00380609	0.035077	-1.40835	1.64e-13	1.37e-11	1
ENSMUSG00000029368	Alb	1.71953	1.17e-07	7.12e-06	1.18564	0.000110108	0.00126511	1
ENSMUSG00000064368	mt-Nd6	-0.947559	0.0277848	0.143048	-1.40615	6.42e-14	5.7e-12	0
ENSMUSG00000064339	mt-Rnr2	-1.14966	0.00108298	0.0134483	-2.12567	3.18e-19	5.57e-17	1
ENSMUSG00000064337	mt-Rnr1	-1.52452	1.48e-05	0.000424679	-2.40291	3.76e-14	3.56e-12	1
ENSMUSG00000064357	mt-Atp6	-0.547082	0.311804	0.594207	-1.55427	0.00894476	0.0449191	0
ENSMUSG00000002985	Apoe	0.227492	0.447104	0.713156	1.33213	8.88e-10	3.99e-08	0
ENSMUSG00000119584	Rn18s-rs5	-2.99611	2.23e-07	1.22e-05	-1.97144	0.000112249	0.00128719	1
ENSMUSG00000032083	Apoa1	1.39951	1.03e-07	6.39e-06	-0.616759	0.000357375	0.00349947	1
ENSMUSG00000032554	Trf	0.979411	0.00948597	0.0679956	1.20103	3.42e-07	8.66e-06	0
ENSMUSG00000005681	Apoa2	-0.543592	0.0690851	0.254943	1.50588	4.1e-08	1.3e-06	0
ENSMUSG00000101111	Gm28437	-0.0474101	0.928007	0.976146	-1.50609	0.000941803	0.00761951	0
ENSMUSG00000101249	Gm29216	-2.07472	4.63e-12	7.78e-10	-0.41996	0.0143104	0.0641237	0
ENSMUSG00000035540	Gc	0.300113	0.231341	0.511726	0.888797	6.49e-05	0.000811372	0
ENSMUSG00000031722	Hp	1.07967	0.000126277	0.00246952	0.749017	0.00131754	0.00997162	1
ENSMUSG00000061808	Ttr	-0.0154321	0.959937	0.98632	1.31906	1.23e-07	3.45e-06	0
ENSMUSG00000026417	Pigr	-1.16461	0.000225781	0.00400128	-1.34497	3.58e-09	1.44e-07	1
ENSMUSG00000024164	C3	-1.33189	0.000143819	0.00275653	0.108035	0.747409	0.869778	0
ENSMUSG00000071178	Serpina1b	-0.223862	0.443131	0.710245	0.82732	0.00100345	0.00803517	0
ENSMUSG00000066154	Mup3	0.857936	0.0138739	0.0882654	-2.15647	1.41e-10	7.31e-09	0
ENSMUSG00000060802	B2m	-0.805764	0.0218737	0.121101	1.42272	1.67e-05	0.000254176	0
ENSMUSG00000054422	Fabp1	-0.19841	0.618664	0.829101	1.559	8e-05	0.000964366	0
ENSMUSG00000032081	Apoc3	0.0919713	0.816875	0.933766	1.42468	0.00077862	0.00649644	0
ENSMUSG00000074768	Bhmt	1.6197	9.38e-08	6.01e-06	-0.644775	0.00107981	0.00849578	1
ENSMUSG00000064372	mt-Tp	-1.76865	1.36e-06	5.64e-05	-1.39324	1.02e-06	2.27e-05	1
ENSMUSG00000030895	Hpx	0.979439	0.000830572	0.0110673	1.75636	3.77e-18	5.97e-16	1
ENSMUSG00000022868	Ahsg	1.38022	0.000103144	0.00211076	0.192481	0.546519	0.744192	0
ENSMUSG00000020777	Acox1	2.82775	1.43e-29	1.69e-26	-1.91278	2.47e-31	1.31e-28	1
ENSMUSG00000037798	Mat1a	1.63664	1.92e-09	1.8e-07	-0.500983	0.00601288	0.0327951	1
ENSMUSG00000010651	Acaa1b	1.77249	1.84e-10	2.11e-08	-1.25442	4.69e-07	1.14e-05	1
ENSMUSG00000027359	Slc27a2	1.2419	2.92e-06	0.000109909	-1.37437	5.88e-14	5.26e-12	1
ENSMUSG00000058207	Serpina3k	1.56988	6.4e-05	0.0014553	-2.69391	3.68e-10	1.8e-08	1
ENSMUSG00000069922	Ces3a	-0.842367	0.0205782	0.11598	-1.09582	0.00252169	0.0166097	0
ENSMUSG00000059908	Mug1	-0.409856	0.295044	0.577748	-2.95452	2.13e-15	2.63e-13	0
ENSMUSG00000027875	Hmgcs2	0.742009	0.00356136	0.0335325	0.322966	0.0804097	0.221482	0
ENSMUSG00000020609	Apob	0.777345	0.00311855	0.0303877	-0.105234	0.590795	0.77252	0
ENSMUSG00000025137	Pcyt2	0.232757	0.458658	0.720077	-1.08288	0.00137088	0.0103154	0
ENSMUSG00000037742	Eef1a1	-1.526	0.000116237	0.00232036	-0.586743	0.110251	0.277782	0
ENSMUSG00000032080	Apoa4	1.8655	1.5e-07	8.73e-06	5.18295	1.88e-106	1.1e-102	1
ENSMUSG00000033831	Fgb	1.13569	0.000410163	0.00625291	-0.276156	0.356074	0.587662	0
ENSMUSG00000008540	Mgst1	-0.0208862	0.956129	0.985074	1.27883	0.000141014	0.001568	0
ENSMUSG00000027513	Pck1	2.74536	9.12e-13	1.75e-10	0.146951	0.688172	0.833975	0
ENSMUSG00000017344	Vtn	0.225303	0.514533	0.763813	0.959529	8.75e-06	0.000146197	0
ENSMUSG00000064360	mt-Nd3	-0.102144	0.911429	0.970802	-1.58281	0.0075191	0.0392204	0
ENSMUSG00000057400	Ces1c	0.600707	0.0490182	0.203378	1.22581	9.96e-06	0.0001629	0
ENSMUSG00000096688	Mup17	1.50545	0.139251	0.386845	-5.91165	8.7e-09	3.24e-07	0
ENSMUSG00000073842	Mup7	2.52663	4.94e-08	3.42e-06	-15.1887	2.28e-28	8.91e-26	1
ENSMUSG00000026715	Serpinc1	0.282119	0.351603	0.630501	0.796679	0.00153687	0.0112511	0
ENSMUSG00000094793	Mup12	2.21459	0.0128999	0.0839885	-8.65389	1.28e-18	2.12e-16	0
ENSMUSG00000079015	Serpina1c	-1.10046	0.000256112	0.00442756	0.114092	0.713483	0.850251	0
ENSMUSG00000106030	Gm43611	-0.821944	0.37672	0.653067	-4.98776	5.15e-07	1.24e-05	0
ENSMUSG00000061232	H2-K1	1.32409	1.92e-07	1.09e-05	0.38036	0.0156785	0.0688084	0
ENSMUSG00000074207	Adh1	-0.468356	0.183736	0.45313	2.25011	5.02e-15	5.95e-13	0
ENSMUSG00000026083	Eif5b	-1.72098	6.69e-07	3.13e-05	-0.988118	0.00399624	0.0238696	1
ENSMUSG00000022323	Rida	-1.40568	0.00602608	0.0491414	2.21698	4.7e-05	0.000610643	1
ENSMUSG00000073834	Mup11	0.920519	0.296637	0.579151	-10.947	5.67e-28	2.15e-25	0
ENSMUSG00000050708	Ftl1	-1.49614	1.17e-05	0.00035207	0.865453	0.0091252	0.0457274	1
ENSMUSG00000010064	Slc38a3	0.82294	0.0103502	0.0724721	-0.74392	0.00928126	0.0462919	0
ENSMUSG00000000049	Apoh	-0.118176	0.695717	0.872637	0.852754	0.00364219	0.0221994	0
ENSMUSG00000006522	Itih3	-0.00950267	0.979808	0.993582	-1.02393	0.00499001	0.0284994	0
ENSMUSG00000028553	Angptl3	0.0156503	0.958691	0.985869	0.812941	0.00304664	0.0192669	0
ENSMUSG00000015656	Hspa8	-1.01408	0.000521816	0.00760443	2.07093	2.93e-25	9.55e-23	1
ENSMUSG00000028356	Ambp	-0.061452	0.837146	0.943124	0.749591	0.00754058	0.0392974	0
ENSMUSG00000026874	Hc	0.178248	0.602721	0.819702	-0.945108	0.000834386	0.00687855	0
ENSMUSG00000024661	Fth1	-1.61283	3.27e-06	0.000120692	0.234931	0.497342	0.707619	0
ENSMUSG00000003617	Cp	0.307818	0.252454	0.533126	0.98673	4.32e-07	1.06e-05	0
ENSMUSG00000058135	Gstm1	-1.3948	0.00154814	0.0177843	2.8587	2.5e-11	1.44e-09	1
ENSMUSG00000037071	Scd1	3.93405	1.31e-52	6.92e-49	-3.68953	3.78e-32	2.11e-29	1
ENSMUSG00000025533	Asl	1.84916	3.3e-09	2.99e-07	-1.10817	9.41e-06	0.000155688	1
ENSMUSG00000029630	Cyp3a25	1.16048	0.012255	0.0812902	1.35571	2.59e-06	5.09e-05	0
ENSMUSG00000018796	Acsl1	2.01706	3.82e-15	1.01e-12	-2.39033	5.43e-46	7.08e-43	1
ENSMUSG00000022961	Son	-1.51808	1.38e-05	0.000401066	-1.43384	3.35e-05	0.000460113	1
ENSMUSG00000025127	Gcgr	0.210396	0.48788	0.742487	-1.27846	1.39e-05	0.00021748	0
ENSMUSG00000048856	Slc25a47	2.75949	2.38e-18	9.34e-16	-1.30887	2.3e-06	4.59e-05	1
ENSMUSG00000009633	G0s2	1.29768	0.00124606	0.0149981	0.221817	0.583294	0.768492	0
ENSMUSG00000028601	Echdc2	0.397454	0.181058	0.450515	-1.30997	6.94e-08	2.09e-06	0
ENSMUSG00000064349	mt-Tc	-2.10355	2.62e-06	9.98e-05	-2.31445	6.88e-10	3.14e-08	1
ENSMUSG00000027597	Ahcy	1.15391	7.54e-05	0.00165877	-0.660929	0.00370349	0.0224293	1
ENSMUSG00000019987	Arg1	0.918321	0.0166197	0.0999071	1.20719	0.00161853	0.0116987	0
ENSMUSG00000033860	Fgg	1.13884	0.000575196	0.00820159	-0.869979	0.00739585	0.0386964	1
ENSMUSG00000092274	Neat1	-1.51498	1.29e-05	0.000380312	-1.30661	4.33e-05	0.000571919	1
ENSMUSG00000030088	Aldh1l1	0.959557	0.00203457	0.0218314	-1.30638	3.85e-06	7.2e-05	1
ENSMUSG00000024646	Cyb5a	-0.515027	0.122217	0.357	1.68919	3.56e-07	8.97e-06	0
ENSMUSG00000076441	Ass1	1.05187	0.000308279	0.00511221	0.172607	0.376404	0.6081	0
ENSMUSG00000072849	Serpina1e	1.85829	0.0360451	0.169015	-5.51598	7.4e-09	2.81e-07	0
ENSMUSG00000035504	Reep6	-0.376887	0.261671	0.542839	0.758977	0.0022604	0.0151959	0
ENSMUSG00000030122	Ptms	-0.0902883	0.828749	0.939373	1.13267	0.00693196	0.0368459	0
ENSMUSG00000031980	Agt	-0.08317	0.78614	0.918538	1.12057	1.26e-07	3.53e-06	0
ENSMUSG00000001670	Tat	3.46821	1.1e-19	5.05e-17	-1.47463	1.73e-07	4.68e-06	1
ENSMUSG00000101397	Mug-ps1	-1.38419	1.51e-05	0.000431657	-0.859816	0.000228177	0.002373	1
ENSMUSG00000001155	Ftcd	0.26313	0.459423	0.7206	-1.13369	0.000644152	0.00561407	0
ENSMUSG00000040883	Tmem205	-1.44604	0.000765237	0.01034	1.12659	0.0033021	0.020561	1
ENSMUSG00000022982	Sod1	-0.53416	0.116532	0.347691	1.45794	1.38e-05	0.000217391	0
ENSMUSG00000035686	Thrsp	4.46602	3.37e-29	2.97e-26	-1.79652	2e-08	6.77e-07	1
ENSMUSG00000028001	Fga	1.61308	6.29e-05	0.00144123	-1.44027	0.00028684	0.00287846	1
ENSMUSG00000004558	Ndrg2	-0.604798	0.0407633	0.182199	0.730055	0.000584636	0.00520757	0
ENSMUSG00000025347	Mettl7b	0.41792	0.210799	0.487237	1.54394	5.65e-09	2.22e-07	0
ENSMUSG00000017493	Igfbp4	1.41815	2.23e-06	8.69e-05	0.825196	0.000381924	0.0036845	1
ENSMUSG00000064369	mt-Te	-0.640918	0.653118	0.848071	-1.22845	1.5e-05	0.000232098	0
ENSMUSG00000109628	BC024386	0.958697	0.000532719	0.00772077	-1.20427	3.9e-10	1.88e-08	1
ENSMUSG00000060126	Tpt1	-1.39144	3.3e-07	1.7e-05	1.06939	2.24e-05	0.000327567	1
ENSMUSG00000032786	Alas1	2.3703	1.03e-17	3.91e-15	0.754231	0.000218418	0.00228163	1
ENSMUSG00000074254	Cyp2a4	-1.33207	0.739033	NA	13.8503	1.79e-40	1.61e-37	0
ENSMUSG00000037443	Cep85	1.72841	6.15e-07	2.92e-05	-2.53953	1.66e-14	1.79e-12	1
ENSMUSG00000050440	Hamp	-10.0352	2e-88	2.11e-84	10.5642	1.31e-95	5.14e-92	1
ENSMUSG00000095041	ENSMUSG00000095041	-0.626373	0.115168	0.345668	-1.09696	0.0016404	0.0118059	0
ENSMUSG00000001435	Col18a1	1.33982	4.33e-07	2.14e-05	-0.886649	4.99e-06	9.05e-05	1
ENSMUSG00000026170	Cyp27a1	2.43579	9.22e-19	3.9e-16	-1.80448	3.84e-22	8.35e-20	1
ENSMUSG00000021033	Gstz1	-0.230104	0.459676	0.720713	-0.758595	0.00126285	0.00964149	0
ENSMUSG00000025207	Sema4g	1.60658	2.41e-05	0.000658341	-0.947337	0.00475873	0.0274863	1
ENSMUSG00000029580	Actb	-0.66779	0.0929709	0.305097	1.2662	0.00147692	0.0108967	0
ENSMUSG00000028186	Uox	1.59036	1.74e-06	6.87e-05	-0.437256	0.147691	0.339252	0
ENSMUSG00000006373	Pgrmc1	-0.16772	0.564342	0.795784	0.682777	0.00101467	0.00810836	0
ENSMUSG00000034456	Uroc1	1.04804	0.000469106	0.00695117	0.17894	0.386829	0.618386	0
ENSMUSG00000035202	Lars2	-2.12842	3.52e-05	0.00089548	-2.12364	8.85e-09	3.28e-07	1
ENSMUSG00000005547	Cyp2a5	0.286307	0.548313	0.784906	1.84733	0.000412971	0.00392273	0
ENSMUSG00000024424	Ttc39c	2.23727	1.58e-11	2.21e-09	-4.4192	9.81e-55	1.64e-51	1
ENSMUSG00000047822	Angptl8	-4.00544	5.26e-05	0.00124152	-0.463725	0.469139	0.685938	0
ENSMUSG00000024052	Lpin2	4.09451	8.42e-45	2.97e-41	-2.21801	1.04e-22	2.61e-20	1
ENSMUSG00000040134	Rdh7	0.728241	0.00508672	0.0432964	0.194859	0.328056	0.560133	0
ENSMUSG00000042248	Cyp2c37	-1.07845	0.0191356	0.11003	1.70728	4.93e-05	0.00063711	0
ENSMUSG00000028967	Errfi1	1.64541	6.08e-08	4.07e-06	-0.547905	0.0167768	0.0725036	0
ENSMUSG00000078672	Mup20	2.05443	5.21e-06	0.000179565	-5.35525	8.73e-28	3.2e-25	1
ENSMUSG00000022040	Ephx2	1.00802	0.00199048	0.021533	-1.6373	9.52e-11	5.03e-09	1
ENSMUSG00000035769	Xylb	-0.0611027	0.881822	0.962313	-1.30571	0.000186385	0.00198771	0
ENSMUSG00000016194	Hsd11b1	0.0784077	0.768529	0.910075	0.974732	3.69e-05	0.000497258	0
ENSMUSG00000060407	Cyp2a12	0.07529	0.795152	0.922989	1.57303	1.78e-10	9.1e-09	0
ENSMUSG00000025130	P4hb	1.02603	0.000882193	0.0115372	0.548452	0.0403709	0.137159	0
ENSMUSG00000031594	Fgl1	0.500244	0.216659	0.49434	1.22099	3.04e-06	5.82e-05	0
ENSMUSG00000066072	Cyp4a10	2.57306	4.34e-07	2.14e-05	-1.28094	0.0112369	0.053629	0
ENSMUSG00000086503	Xist	-2.1163	0.570369	NA	13.4962	1.27e-38	1.06e-35	0
ENSMUSG00000022877	Hrg	0.794302	0.00498642	0.04263	0.756724	0.000293356	0.00293381	1
ENSMUSG00000026193	Fn1	2.26351	3.09e-17	1.13e-14	-1.31992	6.22e-12	4.19e-10	1
ENSMUSG00000025934	Gsta3	-0.64032	0.0134066	0.0862782	0.802881	0.00012195	0.00138758	0
ENSMUSG00000062181	Ces3b	0.413855	0.632695	0.83673	-3.53712	8.73e-11	4.65e-09	0
ENSMUSG00000060807	Serpina6	1.57021	5.28e-05	0.00124187	1.86215	6.2e-10	2.9e-08	1
ENSMUSG00000030131	Mug2	-1.27437	0.000238021	0.00415555	-2.28013	4.16e-12	2.85e-10	1
ENSMUSG00000020775	Mrpl38	4.49826	1.02e-26	7.69e-24	-4.73284	8.6e-34	5.04e-31	1
ENSMUSG00000056973	Ces1d	3.62787	3.58e-37	7.58e-34	-0.475567	0.00073323	0.00620153	1
ENSMUSG00000030934	Oat	-1.61946	0.00196394	0.021394	0.931198	0.0752299	0.211082	0
ENSMUSG00000022445	Cyp2d26	0.422962	0.231855	0.512269	0.58862	0.000483657	0.00448166	0
ENSMUSG00000030834	Abcc6	0.110071	0.746645	0.899183	-1.15062	0.000175543	0.00188408	0
ENSMUSG00000027227	Sord	-0.823385	0.0017924	0.0199338	1.1911	2.26e-10	1.12e-08	1
ENSMUSG00000032310	Cyp1a2	-0.00268625	0.995942	0.998293	2.23672	2.93e-05	0.000412242	0
ENSMUSG00000001249	Hpn	1.05929	0.000138716	0.00267814	-0.97402	7.96e-08	2.35e-06	1
ENSMUSG00000020776	Fbf1	4.50424	1.6e-29	1.7e-26	-5.45091	6.63e-45	7.78e-42	1
ENSMUSG00000049091	Sephs2	-0.384347	0.378351	0.655033	0.893634	0.00594454	0.0324804	0
ENSMUSG00000030967	Zranb1	-0.151813	0.635977	0.83896	-1.15412	1.18e-07	3.34e-06	0
ENSMUSG00000067225	Cyp2c54	-1.39273	0.000177818	0.00331217	-0.874329	0.0399333	0.13618	0
ENSMUSG00000040249	Lrp1	1.46462	4.17e-07	2.07e-05	0.131185	0.456417	0.676552	0
ENSMUSG00000021453	Gadd45g	0.685493	0.098841	0.316698	-5.35155	4.65e-42	4.96e-39	0
ENSMUSG00000025991	Cps1	2.33354	9.35e-10	9.89e-08	0.483491	0.194056	0.402916	0
ENSMUSG00000029102	Hgfac	0.683318	0.0214119	0.11923	-0.974877	0.000113797	0.00130327	0
ENSMUSG00000073411	H2-D1	0.574763	0.041655	0.184398	0.8887	5.84e-06	0.000103427	0
ENSMUSG00000118516	Cyp2d13	1.16754	0.000472032	0.00698476	0.350834	0.250061	0.47394	0
ENSMUSG00000022108	Itm2b	-0.275142	0.342394	0.621466	0.959224	0.000107798	0.00124589	0
ENSMUSG00000059434	Gckr	0.100939	0.760919	0.905927	-1.40374	4.68e-06	8.56e-05	0
ENSMUSG00000044894	Uqcrq	-0.158167	0.696128	0.872841	1.38603	0.000812397	0.00673514	0
ENSMUSG00000022821	Hgd	1.34049	2.09e-05	0.000581283	-1.57775	1.72e-10	8.8e-09	1
ENSMUSG00000035031	C8a	0.732741	0.0559568	0.2229	-2.30802	6.75e-16	8.8e-14	0
ENSMUSG00000070704	Ugt2b36	-0.165694	0.583749	0.808492	0.921171	0.000124767	0.00141551	0
ENSMUSG00000044533	Rps2	-1.7059	1.73e-07	9.88e-06	-0.0377602	0.899234	0.953065	0
ENSMUSG00000026839	Upp2	4.19126	2.39e-35	3.62e-32	-0.364376	0.137755	0.323088	0
ENSMUSG00000032079	Apoa5	0.0527013	0.891756	0.966279	0.990408	0.00370831	0.022447	0
ENSMUSG00000052707	Tnrc6a	-0.126837	0.717086	0.884754	-1.30524	1.17e-05	0.000188073	0
ENSMUSG00000038393	Txnip	3.0603	3.13e-19	1.38e-16	-0.807921	0.000873745	0.00716776	1
ENSMUSG00000026365	Cfh	1.87754	2.72e-07	1.42e-05	-0.627701	0.0182244	0.0768752	0
ENSMUSG00000047631	Apof	0.704326	0.0342768	0.16402	1.21583	6.64e-07	1.57e-05	0
ENSMUSG00000073424	Cyp4f15	0.979736	0.00252992	0.0257867	-1.34267	1.38e-06	2.94e-05	1
ENSMUSG00000054452	Tle5	-1.05201	0.00167779	0.0188841	1.08802	0.00052946	0.00480735	1
ENSMUSG00000026473	Glul	-1.6357	9.08e-07	4.05e-05	0.926303	0.00490922	0.0281444	1
ENSMUSG00000022464	Slc38a4	2.09073	6.31e-10	6.81e-08	-0.56633	0.051759	0.163794	0
ENSMUSG00000002588	Pon1	0.666619	0.0288403	0.146697	0.801747	0.00223312	0.0150642	0
ENSMUSG00000021495	Fam193b	0.702696	0.037801	0.174292	-1.47482	5.66e-06	0.000101552	0
ENSMUSG00000010122	Slc47a1	1.22488	0.000167428	0.00312414	0.0858582	0.721748	0.854883	0
ENSMUSG00000038224	Serpinf2	0.934479	0.0010713	0.0133656	-0.156596	0.510381	0.717469	0
ENSMUSG00000114828	AI463229	-2.02415	0.000116905	0.00232929	-4.51686	3.71e-14	3.56e-12	1
ENSMUSG00000039196	Orm1	0.197716	0.566596	0.79641	0.741262	0.000469016	0.00436669	0
ENSMUSG00000038521	C1s1	1.74553	3.72e-08	2.71e-06	-1.037	4.99e-05	0.000643309	1
ENSMUSG00000002289	Angptl4	1.22943	0.00045454	0.00678284	-1.73169	1.31e-08	4.6e-07	1
ENSMUSG00000021794	Glud1	-0.026021	0.929098	0.97654	0.742067	0.000431942	0.00407324	0
ENSMUSG00000059481	Plg	1.77269	2.35e-06	9.07e-05	-1.3457	2.82e-05	0.000399976	1
ENSMUSG00000033634	Nat8f2	-0.070618	0.796581	0.924002	0.543805	0.00452493	0.0264334	0
ENSMUSG00000022037	Clu	1.15723	0.000931166	0.0119851	-0.797935	0.0155122	0.0683086	0
ENSMUSG00000056035	Cyp3a11	-1.88226	0.000670125	0.00932884	2.68568	5.55e-10	2.65e-08	1
ENSMUSG00000045672	Col27a1	1.48165	3.76e-06	0.000136829	-3.56268	4.17e-35	2.72e-32	1
ENSMUSG00000030432	Rpl28	-1.21959	4.66e-05	0.00112276	0.691848	0.00103729	0.00824979	1
ENSMUSG00000023010	Tmbim6	0.95124	0.0089355	0.065172	0.681854	0.00269575	0.0174846	0
ENSMUSG00000078650	G6pc	3.73957	2.36e-13	5e-11	-1.05079	0.00937124	0.0466075	1
ENSMUSG00000032518	Rpsa	-1.33751	1e-06	4.37e-05	0.543006	0.0123168	0.0572405	0
ENSMUSG00000029068	Ccnl2	1.67609	2.36e-09	2.17e-07	-0.00729129	0.971401	0.987992	0
ENSMUSG00000025194	Abcc2	1.80323	1.57e-09	1.56e-07	-0.667394	0.00296081	0.0188348	1
ENSMUSG00000047638	Nr1h4	1.42203	9.5e-06	0.000294799	-1.00058	0.000178909	0.00191845	1
ENSMUSG00000027422	Rrbp1	-0.302766	0.40468	0.679932	-0.975612	0.00159922	0.0115882	0
ENSMUSG00000021910	Nisch	1.08914	7.16e-05	0.001599	-0.974064	1.77e-05	0.000267591	1
ENSMUSG00000042625	Safb2	-0.595572	0.0834151	0.286114	-1.36739	3.16e-05	0.000438871	0
ENSMUSG00000064348	mt-Tn	-1.60655	0.0635727	0.242236	-2.72315	4.64e-07	1.13e-05	0
ENSMUSG00000049775	Tmsb4x	-2.1329	7.46e-11	9.29e-09	0.49966	0.10497	0.268455	0
ENSMUSG00000070644	Etnk2	0.958278	0.00721694	0.0554907	-1.49315	2.7e-13	2.12e-11	0
ENSMUSG00000030711	Sult1a1	1.4845	9.77e-07	4.29e-05	0.190798	0.282804	0.510475	0
ENSMUSG00000039197	Adk	-0.809265	0.0768441	0.272276	1.33275	0.00142702	0.0106019	0
ENSMUSG00000017756	Slc12a7	1.12616	1.06e-05	0.000325815	-0.865365	4e-05	0.000534097	1
ENSMUSG00000037266	Rsrp1	1.95868	2.38e-07	1.28e-05	0.4089	0.217502	0.433562	0
ENSMUSG00000025153	Fasn	2.90563	2.99e-11	4e-09	-1.18678	0.00579688	0.0319264	1
ENSMUSG00000035041	Creb3l3	1.94177	2.25e-10	2.53e-08	-1.0851	2.68e-06	5.23e-05	1
ENSMUSG00000068086	Cyp2d9	1.10579	0.00160683	0.0182602	-6.50812	1.81e-127	2.12e-123	1
ENSMUSG00000003526	Prodh	0.554044	0.0682243	0.253093	-1.23934	9.92e-08	2.9e-06	0
ENSMUSG00000058997	Vwa8	0.397584	0.186461	0.456064	-1.54713	4.78e-13	3.62e-11	0
ENSMUSG00000020538	Srebf1	2.68803	2.73e-16	8.5e-14	-0.671225	0.00643965	0.0347167	1
ENSMUSG00000029695	Aass	2.48858	7.92e-13	1.55e-10	-1.92683	7.7e-12	5.07e-10	1
ENSMUSG00000036570	Fxyd1	0.458918	0.119943	0.353022	0.712213	0.00142986	0.0106163	0
ENSMUSG00000118155	Gm50136	-1.14815	0.0354922	0.167591	-12.67	6.78e-15	7.95e-13	0
ENSMUSG00000023942	Slc29a1	0.895222	0.00419966	0.0376866	-0.415233	0.107544	0.273014	0
ENSMUSG00000049422	Chchd10	-0.238076	0.539778	0.779639	1.89785	2.34e-07	6.06e-06	0
ENSMUSG00000053279	Aldh1a1	-1.85663	8.43e-11	1.03e-08	1.23854	2.91e-05	0.000410094	1
ENSMUSG00000002625	Akap8l	-0.672206	0.105681	0.329728	-2.43157	3.76e-08	1.2e-06	0
ENSMUSG00000060938	Rpl26	-1.86877	2.33e-07	1.27e-05	0.452769	0.0986313	0.256891	0
ENSMUSG00000030382	Slc27a5	1.44672	5.13e-07	2.5e-05	0.3045	0.167042	0.365864	0
ENSMUSG00000055912	Tmem150a	0.639121	0.0609251	0.234737	-0.980761	0.00130185	0.00987844	0
ENSMUSG00000026621	Mtarc1	1.8565	1.14e-11	1.69e-09	-1.28769	3.03e-15	3.66e-13	1
ENSMUSG00000042476	Abcb4	0.992372	0.00234979	0.0243018	-1.03107	7.22e-06	0.000124191	1
ENSMUSG00000005514	Por	4.01377	5.04e-40	1.33e-36	-1.00527	1.84e-05	0.000275694	1
ENSMUSG00000029162	Khk	1.09609	0.00094627	0.0121352	-1.43252	1.01e-05	0.000165352	1
ENSMUSG00000020150	Gamt	-0.0877153	0.825978	0.937456	1.42056	0.000290807	0.00291329	0
ENSMUSG00000061740	Cyp2d22	0.932232	0.000764755	0.01034	-0.806505	4.08e-06	7.56e-05	1
ENSMUSG00000036138	Acaa1a	0.647929	0.018377	0.106979	-1.16803	1.1e-08	3.98e-07	0
ENSMUSG00000038641	Akr1d1	-0.950133	0.0314485	0.155239	1.10623	0.00367979	0.0223608	0
ENSMUSG00000023224	Serping1	1.18139	0.00111082	0.0137295	-0.720098	0.0404278	0.137228	0
ENSMUSG00000005417	Mprip	0.642415	0.0441712	0.190723	-1.32202	1.15e-05	0.000185458	0
ENSMUSG00000060459	Kng2	-0.0207547	0.955239	0.984863	-1.07873	0.00131927	0.00997831	0
ENSMUSG00000056501	Cebpb	2.22362	1.9e-09	1.8e-07	-0.229911	0.46078	0.679681	0
ENSMUSG00000051716	Apon	1.19972	0.000295391	0.00492939	1.28565	2.87e-08	9.38e-07	1
ENSMUSG00000015451	C4a	3.00307	8.5e-11	1.03e-08	-6.05821	9.36e-37	6.86e-34	1
ENSMUSG00000032602	Slc25a20	0.725757	0.129897	0.371796	-1.86034	0.000348453	0.00342354	0
ENSMUSG00000092075	Serpina4-ps1	1.98286	0.0836953	0.286661	-13.9205	2.33e-14	2.36e-12	0
ENSMUSG00000023043	Krt18	-1.22147	6.81e-05	0.00153059	0.653831	0.0136967	0.0619651	0
ENSMUSG00000003477	Inmt	0.646	0.0304949	0.152063	1.03908	3.48e-05	0.000474205	0
ENSMUSG00000021210	Akr1c6	-1.55168	6.13e-07	2.92e-05	1.06773	0.000581541	0.00518656	1
ENSMUSG00000033499	Larp4b	-0.265011	0.417941	0.691789	-1.07921	9.99e-07	2.25e-05	0
ENSMUSG00000022389	Tef	2.67329	3.11e-13	6.45e-11	-0.747049	0.0104676	0.0507458	0
ENSMUSG00000009614	Sardh	-0.0104732	0.970156	0.989478	1.00387	2.82e-07	7.24e-06	0
ENSMUSG00000010025	Aldh3a2	0.200301	0.565741	0.796055	1.26519	4.41e-05	0.00057999	0
ENSMUSG00000057863	Rpl36	-0.830644	0.00240224	0.0246038	-0.266673	0.20847	0.422339	0
ENSMUSG00000021939	Ctsb	0.388362	0.216383	0.493924	0.926903	0.000161634	0.00175567	0
ENSMUSG00000034957	Cebpa	-0.208974	0.601715	0.819007	1.01808	0.00958281	0.0474129	0
ENSMUSG00000022353	Mtss1	2.26828	6.71e-11	8.45e-09	-1.44167	2.2e-06	4.4e-05	1
ENSMUSG00000033898	Cfhr2	1.03754	0.00565178	0.0466063	0.482273	0.0702833	0.202195	0
ENSMUSG00000031765	Mt1	4.74818	6.88e-21	3.47e-18	-2.05571	2.71e-06	5.28e-05	1
ENSMUSG00000024665	Fads2	1.71281	8.22e-08	5.3e-06	1.27264	8.71e-06	0.000145723	1
ENSMUSG00000025492	Ifitm3	-0.404461	0.186431	0.456064	2.43939	1.58e-23	4.32e-21	0
ENSMUSG00000032349	Elovl5	2.55442	2.06e-14	4.85e-12	-0.236447	0.337541	0.569166	0
ENSMUSG00000022853	Ehhadh	3.7367	4.58e-22	2.69e-19	-1.13577	0.000141243	0.00156906	1
ENSMUSG00000040505	Abcg5	1.55691	1.5e-07	8.73e-06	-1.15356	8.11e-07	1.88e-05	1
ENSMUSG00000021417	Eci2	1.74241	1.69e-09	1.66e-07	-1.62131	4.06e-14	3.78e-12	1
ENSMUSG00000059291	Rpl11	-0.943882	0.00199856	0.0215763	0.899518	1.18e-05	0.000189207	1
ENSMUSG00000013858	Tmem259	0.359489	0.223152	0.502222	-0.684776	0.00220171	0.0148808	0
ENSMUSG00000029716	Tfr2	1.18817	5.51e-05	0.00129068	-0.706708	0.000709249	0.0060335	1
ENSMUSG00000045128	Rpl18a	-0.996843	0.000409659	0.00625291	0.414668	0.056426	0.173736	0
ENSMUSG00000041921	Metap1d	-0.220059	0.589001	0.812045	-1.52272	7.96e-05	0.000960265	0
ENSMUSG00000049580	Tsku	2.47559	5.14e-11	6.72e-09	-0.479841	0.0224458	0.0898981	0
ENSMUSG00000093930	Hmgcs1	-2.48881	1.87e-09	1.78e-07	1.30694	0.000658404	0.00570018	1
ENSMUSG00000025393	Atp5b	-0.930023	0.0054993	0.0456739	0.581164	0.0755295	0.211744	0
ENSMUSG00000026819	Slc25a25	0.985004	0.000594536	0.00841158	-1.08184	3.01e-05	0.000421357	1
ENSMUSG00000032350	Gclc	-1.55337	6.17e-05	0.00141646	1.85663	1.31e-08	4.6e-07	1
ENSMUSG00000017778	Cox7c	0.0387825	0.938424	0.980455	1.46504	0.00620665	0.0336588	0
ENSMUSG00000061787	Rps17	-1.27706	4.06e-05	0.00101152	1.32719	3.4e-09	1.38e-07	1
ENSMUSG00000054072	Iigp1	-0.343166	0.45054	0.715293	1.33714	0.00179415	0.012702	0
ENSMUSG00000032591	Mst1	0.422374	0.168488	0.431279	-0.785351	0.00146953	0.0108559	0
ENSMUSG00000025982	Sf3b1	1.86437	9.72e-08	6.15e-06	-0.694418	0.0053194	0.029886	1
ENSMUSG00000022790	Igsf11	-1.06372	0.292139	0.574077	-3.24911	1.93e-08	6.55e-07	0
ENSMUSG00000064294	Aox3	-0.0341575	0.912341	0.970985	-2.05968	1.25e-22	3.05e-20	0
ENSMUSG00000089678	Agxt2	0.245864	0.429853	0.700272	-1.35786	2.3e-10	1.14e-08	0
ENSMUSG00000049044	Rapgef4	2.6496	9.93e-12	1.5e-09	-0.883379	0.0031778	0.0199411	1
ENSMUSG00000068877	Selenbp2	4.15234	0.000678482	0.00940805	-3.44168	0.00450709	0.0263572	1
ENSMUSG00000007892	Rplp1	-1.18162	0.0020166	0.0217046	0.378245	0.31963	0.550517	0
ENSMUSG00000063457	Rps15	-1.13605	5.93e-05	0.00137492	0.352634	0.116295	0.288805	0
ENSMUSG00000030747	Dgat2	1.18399	0.000279124	0.00473258	0.455863	0.0892767	0.23922	0
ENSMUSG00000038403	Hjv	0.685663	0.0505532	0.207681	-1.1494	2.36e-05	0.000342367	0
ENSMUSG00000023175	Bsg	0.193511	0.491106	0.745146	0.995368	1.73e-06	3.56e-05	0
ENSMUSG00000000753	Serpinf1	0.134728	0.674552	0.859126	0.750372	0.000746729	0.00628972	0
ENSMUSG00000053898	Ech1	-0.575671	0.0588326	0.230111	1.45766	1.85e-11	1.12e-09	0
ENSMUSG00000025794	Rpl14	-1.12344	2.69e-05	0.000720964	0.174843	0.357301	0.58861	0
ENSMUSG00000026385	Dbi	-0.40641	0.16579	0.426907	1.11629	7.24e-10	3.29e-08	0
ENSMUSG00000073702	Rpl31	-1.26685	7.31e-05	0.0016246	1.03669	0.000187692	0.00199984	1
ENSMUSG00000028367	Txn1	-1.13804	0.0264577	0.138507	2.31223	1.35e-05	0.000213615	0
ENSMUSG00000020072	Pbld2	0.999066	0.0006952	0.00958886	-0.483103	0.0336214	0.120101	0
ENSMUSG00000116590	Gm53028	-2.45293	0.0104318	0.0728024	-3.96262	4.78e-09	1.91e-07	0
ENSMUSG00000032399	Rpl4	-1.46299	8.13e-05	0.0017581	-0.244372	0.536405	0.736318	0
ENSMUSG00000022890	Atp5j	-0.37054	0.275763	0.557108	1.55458	7.6e-07	1.77e-05	0
ENSMUSG00000026579	F5	1.25123	0.000634829	0.00891964	0.115895	0.695356	0.839134	0
ENSMUSG00000039323	Igfbp2	1.53379	6.87e-07	3.18e-05	0.661022	0.00107173	0.00843792	1
ENSMUSG00000017404	Rpl19	-1.20959	0.00014483	0.00277088	0.96233	0.000742925	0.00626546	1
ENSMUSG00000009566	Fpgs	1.92484	1.15e-11	1.69e-09	-1.29153	3.76e-14	3.56e-12	1
ENSMUSG00000055436	Srsf11	1.3658	3.23e-06	0.000119952	-0.345061	0.118501	0.292415	0
ENSMUSG00000031818	Cox4i1	-1.47373	5.03e-07	2.46e-05	1.85584	1.89e-13	1.56e-11	1
ENSMUSG00000039648	Kyat1	0.867834	0.0020908	0.0222472	-1.13943	2.88e-09	1.18e-07	1
ENSMUSG00000028691	Prdx1	-1.26756	9.04e-05	0.00191758	1.59869	3.23e-07	8.22e-06	1
ENSMUSG00000027620	Rbm39	1.26224	0.000366273	0.00576308	0.232634	0.452262	0.673285	0
ENSMUSG00000031232	Magt1	-1.20259	0.000673075	0.0093562	-0.285058	0.3912	0.62167	0
ENSMUSG00000026102	Inpp1	-1.40692	0.000276669	0.00472122	-2.06112	1.39e-07	3.84e-06	1
ENSMUSG00000014313	Cox6c	0.204776	0.544794	0.783247	1.24275	6.04e-05	0.000764635	0
ENSMUSG00000024921	Smarca2	-0.350775	0.34707	0.626223	-1.65576	1.88e-11	1.13e-09	0
ENSMUSG00000025792	Slc25a10	0.344504	0.254089	0.534233	-0.644623	0.0025537	0.0167829	0
ENSMUSG00000021364	Elovl2	1.61818	0.000119837	0.00236544	1.59833	1.25e-05	0.000200413	1
ENSMUSG00000034566	Atp5h	-0.696326	0.0423291	0.185904	0.782628	0.000500697	0.00462494	0
ENSMUSG00000022098	Bmp1	1.27569	0.000102363	0.0021029	-1.09153	0.000309989	0.00307654	1
ENSMUSG00000038462	Uqcrfs1	-0.242677	0.600034	0.818066	1.5019	0.00169264	0.0121193	0
ENSMUSG00000009927	Rps25	-0.893902	0.00891492	0.065093	0.916921	0.00263253	0.0171693	0
ENSMUSG00000033174	Mgll	1.12351	0.000395698	0.00612059	0.262553	0.286002	0.514266	0
ENSMUSG00000042118	Bhmt2	1.86847	7.65e-12	1.21e-09	-1.18979	4.75e-12	3.22e-10	1
ENSMUSG00000000740	Rpl13	-1.09158	0.000288909	0.00484909	0.333977	0.172302	0.373756	0
ENSMUSG00000018474	Chd3	1.42521	2.91e-07	1.52e-05	-0.294801	0.160895	0.358083	0
ENSMUSG00000028495	Rps6	-1.12193	0.000727474	0.00994403	0.0265444	0.929886	0.967236	0
ENSMUSG00000017009	Sdc4	1.29779	0.00039689	0.00613006	-0.145969	0.602807	0.780875	0
ENSMUSG00000022684	Bfar	0.882664	0.00366542	0.0342278	-1.58444	1.37e-15	1.71e-13	1
ENSMUSG00000067274	Rplp0	-1.59353	6.13e-06	0.000205775	-0.160338	0.636204	0.801644	0
ENSMUSG00000028393	Alad	-1.35882	9.87e-06	0.000305325	1.22964	2.87e-06	5.54e-05	1
ENSMUSG00000030237	Slco1a4	0.80449	0.0350716	0.166394	2.7557	7.89e-38	6.17e-35	0
ENSMUSG00000019505	Ubb	-0.56554	0.133369	0.376882	1.08857	0.000889847	0.0072643	0
ENSMUSG00000004207	Psap	1.14034	0.000983402	0.0124903	-0.239798	0.34706	0.579966	0
ENSMUSG00000028081	Rps3a1	-1.51406	0.000314489	0.00519889	-0.552403	0.186747	0.394243	0
ENSMUSG00000034243	Golgb1	0.389358	0.260152	0.540697	-1.10028	0.000378137	0.00365397	0
ENSMUSG00000020719	Ddx5	0.328098	0.429893	0.700272	1.08808	0.00621387	0.0336588	0
ENSMUSG00000036751	Cox6b1	0.309058	0.546728	0.78428	2.20861	1.54e-05	0.000236667	0
ENSMUSG00000029823	Luc7l2	1.69445	2.5e-07	1.33e-05	-0.530292	0.0244718	0.0954702	0
ENSMUSG00000028469	Npr2	-0.559533	0.101629	0.321637	-1.75189	9.85e-09	3.59e-07	0
ENSMUSG00000024039	Cbs	-0.194553	0.578487	0.804785	-1.05316	0.00163018	0.0117565	0
ENSMUSG00000073481	Mtarc2	0.35463	0.330791	0.611608	1.51429	4.8e-06	8.73e-05	0
ENSMUSG00000026701	Prdx6	-0.850678	0.00368552	0.0343247	1.11681	2.95e-06	5.68e-05	1
ENSMUSG00000028088	Fmo5	1.01613	0.00136678	0.0161389	0.112979	0.635881	0.801324	0
ENSMUSG00000028494	Plin2	1.17606	6.31e-05	0.00144193	-0.475134	0.0720161	0.205353	0
ENSMUSG00000030244	Gys2	2.50566	7.76e-13	1.55e-10	-1.58785	6.3e-07	1.49e-05	1
ENSMUSG00000025810	Nrp1	-1.49804	1.02e-05	0.000314669	-0.314829	0.187411	0.39499	0
ENSMUSG00000110631	Gm42047	1.73972	0.000278108	0.00473258	-0.438599	0.0707612	0.203058	0
ENSMUSG00000049971	Glt1d1	0.692142	0.0405793	0.181842	-1.21491	2.85e-05	0.00040338	0
ENSMUSG00000091509	Gm17066	-0.836925	0.0768045	0.272276	-1.86842	6.97e-15	8.09e-13	0
ENSMUSG00000058952	Cfi	1.53791	6.39e-05	0.0014553	0.160327	0.643735	0.806846	0
ENSMUSG00000022809	Nr1i2	1.64232	9.42e-07	4.17e-05	-1.32442	6.67e-08	2.01e-06	1
ENSMUSG00000023367	Tmem176a	0.873411	0.0381916	0.175269	2.18155	2.68e-09	1.11e-07	0
ENSMUSG00000024900	Cpt1a	2.31317	1.66e-12	2.93e-10	0.0787651	0.754079	0.873775	0
ENSMUSG00000027690	Slc2a2	2.12181	6.81e-07	3.16e-05	-0.713662	0.0509599	0.162272	0
ENSMUSG00000061904	Slc25a3	0.80765	0.00405451	0.0367024	-0.385705	0.0322222	0.116486	0
ENSMUSG00000028127	Abcd3	1.84624	3.16e-08	2.35e-06	-0.66689	0.0119711	0.0560612	0
ENSMUSG00000053964	Lgals4	0.819103	0.00803772	0.0601692	-1.72131	1.67e-09	7.12e-08	0
ENSMUSG00000024899	Papss2	0.57748	0.0747481	0.267498	1.3009	6.1e-08	1.86e-06	0
ENSMUSG00000026405	C4bp	1.24478	0.000235233	0.00412731	-0.184642	0.50223	0.710438	0
ENSMUSG00000026526	Fh1	1.48504	4.58e-05	0.00110583	-1.02103	0.00368455	0.0223608	1
ENSMUSG00000032047	Acat1	-0.38099	0.17704	0.444069	0.832997	0.000126152	0.00142754	0
ENSMUSG00000028760	Eif4g3	-0.598457	0.0705794	0.258742	-1.22854	5.71e-09	2.23e-07	0
ENSMUSG00000004980	Hnrnpa2b1	0.358224	0.313153	0.595223	0.937483	0.00160775	0.0116351	0
ENSMUSG00000034450	Gulo	1.07505	0.00112388	0.0138134	-0.303604	0.25226	0.476378	0
ENSMUSG00000006395	Hyi	-0.842803	0.014258	0.0898982	-1.23261	0.00024497	0.00252089	0
ENSMUSG00000038900	Rpl12	-0.912001	0.0178053	0.104598	0.94673	0.00965191	0.0476543	0
ENSMUSG00000070594	Cfhr4	1.55612	5.01e-05	0.0011888	-0.2502	0.351041	0.583791	0
ENSMUSG00000020372	Rack1	-1.21268	0.000206174	0.00372493	-0.165102	0.599089	0.778457	0
ENSMUSG00000021282	Eif5	0.465782	0.0784567	0.275467	-0.779621	1.01e-06	2.27e-05	0
ENSMUSG00000030108	Slc6a13	0.840867	0.00421628	0.0377716	0.390184	0.0518784	0.164111	0
ENSMUSG00000031767	Nudt7	0.420048	0.355253	0.63361	-2.8423	1.73e-09	7.31e-08	0
ENSMUSG00000025950	Idh1	-0.286282	0.484002	0.739578	1.14077	0.00236603	0.0157883	0
ENSMUSG00000031770	Herpud1	3.2524	1.11e-27	9.04e-25	-0.835216	1.38e-06	2.94e-05	1
ENSMUSG00000024782	Ak3	-0.401225	0.312723	0.594914	1.28132	0.000880015	0.00720345	0
ENSMUSG00000068874	Selenbp1	0.394043	0.203778	0.47836	1.217	2.56e-08	8.48e-07	0
ENSMUSG00000040660	Cyp2b9	-1.42783	0.0502871	0.207018	4.32093	1.25e-05	0.000200413	0
ENSMUSG00000004610	Etfb	-0.478494	0.135904	0.381295	1.10407	2.8e-05	0.000398169	0
ENSMUSG00000028655	Mfsd2a	2.8526	2.44e-12	4.17e-10	-0.11471	0.776542	0.885547	0
ENSMUSG00000044783	Hjurp	1.47767	1.28e-05	0.000378558	0.0270345	0.912003	0.958373	0
ENSMUSG00000040181	Fmo1	0.530973	0.0736734	0.265576	0.669479	1.29e-05	0.000204916	0
ENSMUSG00000021135	Slc10a1	1.1609	0.00502145	0.0428361	-0.225696	0.575773	0.764417	0
ENSMUSG00000028108	Ecm1	-0.854101	0.00590256	0.0483455	0.276247	0.236169	0.456318	0
ENSMUSG00000031545	Gpat4	2.47524	2.05e-16	6.58e-14	-2.73063	4.16e-36	2.87e-33	1
ENSMUSG00000040017	Saa4	1.05111	0.00237213	0.0244373	-1.14372	7.82e-05	0.000945458	1
ENSMUSG00000079334	Naa80	1.37745	9.38e-06	0.000293688	-1.98315	1.76e-14	1.87e-12	1
ENSMUSG00000068246	Apol9b	-0.943965	0.00331907	0.0318215	0.928088	5.34e-06	9.64e-05	1
ENSMUSG00000011257	Pabpc4	-1.28865	0.00832581	0.0618589	-2.18586	9.82e-06	0.00016086	0
ENSMUSG00000045983	Eif4g1	0.9275	0.00136321	0.0161148	-0.451765	0.0277918	0.104428	0
ENSMUSG00000050445	Cyp8b1	1.5311	0.00104615	0.0131296	0.416484	0.0672589	0.195882	0
ENSMUSG00000063316	Rpl27	-1.25727	0.000868799	0.0114189	1.12498	0.000926086	0.00751828	1
ENSMUSG00000024608	Rps14	-1.21171	0.00156894	0.0179972	0.180359	0.585259	0.769831	0
ENSMUSG00000032018	Sc5d	1.43006	0.00179955	0.0199364	0.621441	0.108915	0.275704	0
ENSMUSG00000028138	Adh5	-0.0493585	0.879825	0.961571	0.835685	0.00155059	0.0113278	0
ENSMUSG00000009863	Sdhb	-0.648955	0.0435564	0.188863	1.20445	6.75e-06	0.000117278	0
ENSMUSG00000054417	Cyp3a44	1.93946	0.624797	NA	10.5974	2.1e-49	3.08e-46	0
ENSMUSG00000028680	Plk3	4.05606	6.91e-32	9.13e-29	-2.44352	9.91e-15	1.13e-12	1
ENSMUSG00000015846	Rxra	0.527247	0.0662433	0.248825	-0.621874	7.64e-05	0.000927374	0
ENSMUSG00000026003	Acadl	0.110721	0.755422	0.902684	1.28449	9.37e-07	2.14e-05	0
ENSMUSG00000118366	9130016M20Rik	1.14468	0.00475276	0.0410818	-0.123396	0.733438	0.862121	0
ENSMUSG00000060613	Cyp2c70	2.16733	0.000115458	0.00230915	-0.286099	0.632595	0.798985	0
ENSMUSG00000047731	Wbp1l	1.1802	1.15e-05	0.000347155	-0.802027	2.64e-07	6.81e-06	1
ENSMUSG00000003429	Rps11	-1.37889	4.22e-05	0.0010424	1.11163	7.3e-05	0.000894281	1
ENSMUSG00000031938	4931406C07Rik	-0.922742	0.0120962	0.0805905	1.31072	6.89e-05	0.000853114	0
ENSMUSG00000070493	Chchd2	-0.561949	0.1028	0.32397	1.30081	2.62e-06	5.14e-05	0
ENSMUSG00000023951	Vegfa	1.51805	9.43e-06	0.000294429	0.194997	0.436561	0.659542	0
ENSMUSG00000043716	Rpl7	-1.57738	3.78e-05	0.000949131	0.229202	0.548085	0.745231	0
ENSMUSG00000022708	Zbtb20	1.25143	0.00202171	0.0217375	-0.590927	0.103014	0.264782	0
ENSMUSG00000075517	Cyp2d37-ps	1.55098	2.59e-07	1.37e-05	-1.14427	4.14e-07	1.02e-05	1
ENSMUSG00000061477	Rps7	-1.34184	5.94e-05	0.00137492	0.459071	0.137366	0.322612	0
ENSMUSG00000027346	Gpcpd1	3.79586	7.35e-17	2.51e-14	-2.99087	7.15e-11	3.92e-09	1
ENSMUSG00000038910	Plcl2	-1.53909	5.09e-05	0.00120508	-0.524296	0.121166	0.296739	0
ENSMUSG00000022462	Slc38a2	2.99287	5.1e-17	1.8e-14	-2.07848	2.86e-16	3.95e-14	1
ENSMUSG00000033545	Znrf1	0.244701	0.518512	0.765861	-1.86607	6.83e-07	1.6e-05	0
ENSMUSG00000021270	Hsp90aa1	-1.48768	0.000594694	0.00841158	1.58073	2.75e-05	0.000392067	1
ENSMUSG00000038690	Atp5j2	-0.0946345	0.749881	0.900366	1.53325	2.27e-11	1.33e-09	0
ENSMUSG00000038274	Fau	-1.06378	0.00157684	0.0180161	-0.118822	0.683567	0.830779	0
ENSMUSG00000034858	Fam214a	2.31624	6.12e-12	1.01e-09	-0.927005	8.96e-05	0.00105987	1
ENSMUSG00000025290	Rps24	-1.28085	9.34e-05	0.00196379	0.143	0.626482	0.794837	0
ENSMUSG00000029614	Rpl6	-1.17963	0.0011368	0.0139044	-0.0883418	0.780554	0.888372	0
ENSMUSG00000003970	Rpl8	-1.74468	4.89e-08	3.41e-06	0.0387891	0.904641	0.955618	0
ENSMUSG00000018861	Fdxr	1.2086	0.00296393	0.0291706	-2.20283	1.01e-08	3.67e-07	1
ENSMUSG00000059070	Rpl18	-1.14975	9.55e-05	0.00200169	0.87195	0.000207403	0.00218211	1
ENSMUSG00000054619	Mettl7a1	1.18679	0.000482337	0.00711733	0.846555	0.00118648	0.00916901	1
ENSMUSG00000016252	Atp5e	-0.556463	0.1445	0.393916	1.65788	3.74e-06	7.01e-05	0
ENSMUSG00000024395	Lims2	1.14168	0.000356413	0.00565378	-0.965078	0.000181024	0.00193582	1
ENSMUSG00000032014	Oaf	1.34845	3.06e-05	0.000799617	0.418801	0.0514686	0.163272	0
ENSMUSG00000047675	Rps8	-1.55875	4.85e-06	0.000168795	0.463416	0.147297	0.338836	0
ENSMUSG00000091867	Cyp2a22	-1.42517	0.0255518	0.13515	2.95644	1.04e-07	3e-06	0
ENSMUSG00000017119	Nbr1	-1.21289	1.12e-05	0.000341209	-0.0885723	0.61593	0.788622	0
ENSMUSG00000029776	Hibadh	-1.34628	0.00103133	0.0129898	1.70153	3.38e-05	0.000462412	1
ENSMUSG00000035401	Emsy	-0.756352	0.0636041	0.242236	-1.38385	1.2e-05	0.000192191	0
ENSMUSG00000020098	Pcbd1	-0.670465	0.0370594	0.172241	1.91874	3.3e-14	3.2e-12	0
ENSMUSG00000078798	Sult2a1	NA	NA	NA	13.5531	1.98e-28	7.99e-26	0
ENSMUSG00000041220	Elovl6	2.45748	1.01e-12	1.9e-10	-1.23454	1.84e-05	0.000275694	1
ENSMUSG00000032207	Lipc	-1.66695	1.59e-06	6.34e-05	0.124412	0.722216	0.854926	0
ENSMUSG00000036391	Sec24a	1.12071	0.00375342	0.034774	-0.111455	0.718632	0.853125	0
ENSMUSG00000031596	Slc7a2	3.83372	2.07e-21	1.15e-18	-1.29873	0.000102431	0.00118972	1
ENSMUSG00000012848	Rps5	-1.52091	0.00013655	0.00264597	0.463709	0.238281	0.458918	0
ENSMUSG00000028234	Rps20	-1.39645	0.00029076	0.00486746	1.14929	0.00078778	0.00656352	1
ENSMUSG00000044986	Tst	-0.345755	0.284489	0.566409	1.69015	2.45e-13	1.98e-11	0
ENSMUSG00000019763	Rmnd1	-0.107707	0.761449	0.906303	-1.18931	6.37e-05	0.000798976	0
ENSMUSG00000045973	Slc25a51	2.00139	4.85e-08	3.4e-06	-1.28695	5.45e-07	1.3e-05	1
ENSMUSG00000035828	Pim3	2.87804	1.35e-10	1.58e-08	-1.02776	0.00208887	0.0143682	1
ENSMUSG00000032078	Zpr1	1.19425	0.00273129	0.0273646	-0.897081	0.0197747	0.0813955	0
ENSMUSG00000021134	Srsf5	0.584338	0.184195	0.453374	1.47433	6.95e-06	0.000120271	0
ENSMUSG00000026260	Ndufa10	-0.400281	0.221635	0.50062	1.08693	1.47e-05	0.000227728	0
ENSMUSG00000075706	Gpx4	-1.10764	0.000203319	0.00368974	1.37848	2.15e-11	1.27e-09	1
ENSMUSG00000058655	Eif4b	-0.261368	0.394696	0.671687	-0.685675	0.00349724	0.021536	0
ENSMUSG00000029458	Brap	1.47114	4.9e-06	0.000170044	-1.42664	1.36e-08	4.74e-07	1
ENSMUSG00000019132	BC005537	0.402631	0.262407	0.543181	0.928572	0.000248869	0.00255422	0
ENSMUSG00000028470	Hint2	-1.54397	1.6e-07	9.2e-06	0.228806	0.343251	0.575516	0
ENSMUSG00000031231	Cox7b	-0.693938	0.0868543	0.293187	2.11556	3.55e-09	1.44e-07	0
ENSMUSG00000020122	Egfr	4.0008	9.07e-20	4.36e-17	-3.4413	2.07e-14	2.13e-12	1
ENSMUSG00000022574	Naprt	-0.907825	0.0041719	0.0375648	0.281622	0.270113	0.496428	0
ENSMUSG00000020017	Hal	-0.399284	0.251105	0.531656	0.849087	0.00505437	0.0287952	0
ENSMUSG00000052974	Cyp2f2	1.556	2.2e-05	0.000607749	-0.124155	0.646345	0.808172	0
ENSMUSG00000058558	Rpl5	-1.524	0.000839951	0.0111223	-1.15644	0.0107444	0.0517202	0
ENSMUSG00000024949	Sf1	1.83684	1.86e-09	1.78e-07	-0.68725	0.0010655	0.00840576	1
ENSMUSG00000026626	Ppp2r5a	0.666787	0.0276855	0.142814	-0.801194	0.000629792	0.00550528	0
ENSMUSG00000022562	Oplah	0.425756	0.184105	0.453301	-0.842851	0.00128049	0.00974787	0
ENSMUSG00000074882	Cyp2c68	-1.7645	7.35e-07	3.38e-05	2.52993	5.85e-16	7.89e-14	1
ENSMUSG00000019082	Slc25a22	2.05788	1.32e-07	7.91e-06	-1.12562	9.21e-07	2.11e-05	1
ENSMUSG00000020190	Mknk2	2.2054	1.3e-12	2.36e-10	-0.369297	0.0271899	0.102708	0
ENSMUSG00000026687	Aldh9a1	-0.2312	0.550803	0.78598	0.904523	0.00548033	0.0306288	0
ENSMUSG00000016256	Ctsz	0.0494225	0.886627	0.963841	1.2302	5.16e-06	9.34e-05	0
ENSMUSG00000010097	Nxf1	-0.0963705	0.806972	0.928599	-0.849283	0.000748312	0.00629279	0
ENSMUSG00000055322	Tns1	0.926622	0.00220513	0.0232053	-0.936607	4.68e-05	0.00060922	1
ENSMUSG00000010663	Fads1	1.79999	9.56e-08	6.09e-06	1.05907	1.94e-06	3.95e-05	1
ENSMUSG00000061353	Cxcl12	-0.267175	0.441225	0.708255	0.868677	0.000296167	0.00295688	0
ENSMUSG00000020163	Uqcr11	0.202879	0.709075	0.880374	1.9203	8.34e-06	0.000140824	0
ENSMUSG00000004071	Cdip1	2.23806	2.07e-15	5.61e-13	-1.36549	3.65e-18	5.87e-16	1
ENSMUSG00000030737	Slco2b1	1.04385	0.00171757	0.0192498	-0.85905	0.00118161	0.00913745	1
ENSMUSG00000041697	Cox6a1	-0.696696	0.119642	0.352495	2.72129	1.12e-10	5.88e-09	0
ENSMUSG00000055839	Elob	-1.75369	4.35e-05	0.00106576	0.694031	0.063952	0.18883	0
ENSMUSG00000000154	Slc22a18	-0.47292	0.244413	0.524236	1.17947	0.000391315	0.00375906	0
ENSMUSG00000023087	Noct	1.92762	0.00023102	0.00406688	0.167441	0.703976	0.844584	0
ENSMUSG00000061518	Cox5b	-0.863567	0.010706	0.0743235	1.95818	2.2e-15	2.69e-13	0
ENSMUSG00000034528	Hsd17b13	2.38782	1.41e-12	2.53e-10	-0.590563	0.0290642	0.107862	0
ENSMUSG00000028124	Gclm	-0.440479	0.407851	0.683521	1.73508	2.9e-05	0.000408808	0
ENSMUSG00000028461	Ccdc107	-1.11083	0.0016615	0.0188007	0.111926	0.749727	0.871011	0
ENSMUSG00000061292	Cyp3a59	-0.147943	0.797655	0.924742	4.64566	1.03e-81	3.03e-78	0
ENSMUSG00000005610	Eif4g2	-0.785748	0.00400518	0.0364358	-0.0345692	0.848567	0.926262	0
ENSMUSG00000020385	Clk4	1.26314	0.00021158	0.0037749	-0.373888	0.187962	0.395867	0
ENSMUSG00000045294	Insig1	0.962237	0.0212541	0.118727	0.822938	3.77e-06	7.05e-05	0
ENSMUSG00000081207	Gm13775	0.0650356	0.892023	0.966279	-1.68866	0.00104933	0.0083286	0
ENSMUSG00000064225	Paqr9	0.636567	0.058117	0.22824	1.57923	9e-19	1.51e-16	0
ENSMUSG00000020429	Igfbp1	4.60706	0.000117587	0.00232969	-0.557372	0.0792497	0.219315	0
ENSMUSG00000018293	Pfn1	-0.493286	0.230936	0.511044	1.49851	1.41e-05	0.000219737	0
ENSMUSG00000021996	Esd	-0.827937	0.0096366	0.0685581	1.28411	2.5e-06	4.93e-05	0
ENSMUSG00000062997	Rpl35	-1.09963	0.000257359	0.00444186	0.539382	0.0223282	0.0896108	0
ENSMUSG00000040463	Mybbp1a	0.0456572	0.905352	0.969003	-1.07374	0.00306793	0.0193598	0
ENSMUSG00000022228	Zscan26	0.891117	0.00262444	0.0265847	-1.05302	9.74e-09	3.56e-07	1
ENSMUSG00000037563	Rps16	-1.36337	4.73e-05	0.00113474	0.211884	0.469597	0.686204	0
ENSMUSG00000022450	Ndufa6	-0.346158	0.346491	0.625864	1.47554	8.89e-06	0.000148072	0
ENSMUSG00000039168	Dap	0.376416	0.312904	0.594991	0.998642	0.0014791	0.0109059	0
ENSMUSG00000030744	Rps3	-1.80864	2.23e-06	8.69e-05	-0.108971	0.758243	0.875918	0
ENSMUSG00000024132	Eci1	-0.111028	0.723096	0.887735	0.82181	0.00102575	0.00818315	0
ENSMUSG00000034708	Grn	2.97842	4.08e-13	8.31e-11	-0.672934	0.0149681	0.066436	0
ENSMUSG00000046330	Rpl37a	-1.26054	0.00387734	0.0355171	0.286265	0.4529	0.673759	0
ENSMUSG00000066036	Ubr4	-0.394268	0.222551	0.501723	1.11301	2.93e-08	9.54e-07	0
ENSMUSG00000031672	Got2	-0.530079	0.108445	0.334609	1.11929	4.72e-07	1.15e-05	0
ENSMUSG00000028919	Arhgef19	-0.754357	0.0742057	0.266858	1.42038	2.19e-05	0.00032213	0
ENSMUSG00000036083	Slc17a3	0.557086	0.0606609	0.234088	-0.915899	9.47e-05	0.00110916	0
ENSMUSG00000061315	Naca	-0.938144	0.00138895	0.0163461	0.708001	0.000907386	0.00739204	1
ENSMUSG00000019432	Ddx39b	0.143885	0.671651	0.8576	-0.886563	0.00172082	0.0122642	0
ENSMUSG00000028792	Ak2	0.191447	0.628267	0.83431	1.14066	0.00119029	0.00918637	0
ENSMUSG00000016921	Srsf6	0.235613	0.516133	0.764268	1.00625	0.000718339	0.00609756	0
ENSMUSG00000097464	Gm26736	-2.5457	1.07e-06	4.6e-05	-6.08396	6.88e-18	1.05e-15	1
ENSMUSG00000026238	Ptma	-0.940222	0.0021405	0.0226691	0.0168668	0.948575	0.975005	0
ENSMUSG00000028150	Rorc	2.48861	6.9e-12	1.11e-09	0.07147	0.773458	0.883872	0
ENSMUSG00000042770	Hebp1	-0.306208	0.330893	0.611608	0.736737	0.00106799	0.00841411	0
ENSMUSG00000020010	Vnn3	1.00491	0.00624859	0.0504272	1.59924	9.48e-14	8.17e-12	0
ENSMUSG00000057841	Rpl32	-1.43675	3.74e-05	0.000944482	0.372514	0.305436	0.536066	0
ENSMUSG00000109089	4833411C07Rik	0.547468	0.179666	0.448176	-2.04743	2.37e-08	7.96e-07	0
ENSMUSG00000021136	Smoc1	0.751449	0.0229647	0.12492	-0.682297	0.00093119	0.00755449	0
ENSMUSG00000020321	Mdh1	0.0164127	0.957446	0.985317	0.782006	0.00209176	0.0143682	0
ENSMUSG00000040712	Camta2	0.662607	0.0349924	0.166167	-0.823195	0.000274256	0.00277353	0
ENSMUSG00000022149	C9	0.82756	0.0355867	0.167591	-2.10409	1.17e-08	4.18e-07	0
ENSMUSG00000021477	Ctsl	1.04691	0.00552267	0.0457914	-0.417431	0.222655	0.439848	0
ENSMUSG00000030972	Acsm5	0.668606	0.0565285	0.224048	-1.133	4.27e-05	0.000565854	0
ENSMUSG00000018428	Akap1	1.49103	2.44e-06	9.34e-05	-0.137858	0.527606	0.730652	0
ENSMUSG00000021091	Serpina3n	2.65424	1.05e-12	1.95e-10	-0.777523	0.0029456	0.0187696	1
ENSMUSG00000037706	Cd81	0.410512	0.22486	0.504135	1.16284	7.98e-06	0.000135335	0
ENSMUSG00000087632	Gm6058	-3.31415	0.00606559	0.0492509	-7.29099	2.7e-05	0.00038486	1
ENSMUSG00000030168	Adipor2	0.965826	0.00479487	0.0413108	-0.533513	0.00678207	0.0361638	1
ENSMUSG00000024055	Cyp4f13	0.111768	0.749849	0.900366	-1.57699	1.44e-06	3.05e-05	0
ENSMUSG00000023150	Ivns1abp	1.87169	2.38e-06	9.13e-05	0.444183	0.199537	0.410293	0
ENSMUSG00000061959	Ces1e	0.852269	0.0139277	0.0885014	-0.922266	0.00203541	0.0140787	0
ENSMUSG00000031320	Rps4x	-1.50146	7.44e-05	0.00164725	-0.342696	0.33437	0.566753	0
ENSMUSG00000047036	Zfp445	1.00157	0.00319671	0.0308869	-0.727032	0.00910202	0.0456502	1
ENSMUSG00000064350	mt-Ty	-1.30415	0.002309	0.0239737	-2.14486	2.42e-11	1.41e-09	1
ENSMUSG00000056666	Retsat	2.05322	4.51e-08	3.2e-06	-0.998166	0.00100469	0.00803958	1
ENSMUSG00000041891	Lman1	0.982187	0.00602744	0.0491414	0.613859	0.0223552	0.0896577	0
ENSMUSG00000009281	Rarres2	0.77806	0.0297115	0.149832	1.12166	0.00014775	0.00163115	0
ENSMUSG00000041757	Plekha6	1.26871	0.000288597	0.00484909	-0.810082	0.00340578	0.0210723	1
ENSMUSG00000024978	Gpam	2.46785	1.08e-10	1.28e-08	-0.909863	0.00306106	0.0193364	1
ENSMUSG00000048489	Depp1	-0.0441859	0.892841	0.966764	1.24131	2.06e-06	4.16e-05	0
ENSMUSG00000032193	Ldlr	2.00294	1.16e-09	1.2e-07	-0.56676	0.0324862	0.117116	0
ENSMUSG00000027984	Hadh	-0.811816	0.00954026	0.0681539	1.41341	7.78e-11	4.21e-09	0
ENSMUSG00000026259	Ngef	1.46068	9.2e-06	0.00028889	-1.19773	6.18e-06	0.000108868	1
ENSMUSG00000049517	Rps23	-1.93207	1.47e-07	8.63e-06	0.656538	0.0588532	0.178677	0
ENSMUSG00000030545	Pex11a	1.99897	1.9e-10	2.16e-08	-0.940965	7.4e-05	0.000903435	1
ENSMUSG00000029810	Tmem176b	0.0615593	0.864854	0.955614	1.92292	5.07e-19	8.62e-17	0
ENSMUSG00000016559	H3f3b	0.412591	0.150605	0.402445	-0.890196	8.4e-07	1.94e-05	0
ENSMUSG00000024118	Tedc2	1.97431	2.53e-10	2.79e-08	-2.26338	1.04e-20	1.98e-18	1
ENSMUSG00000024140	Epas1	-0.5251	0.243826	0.524112	-1.73117	8.44e-06	0.00014223	0
ENSMUSG00000029062	Cdk11b	0.0229555	0.945623	0.982563	-1.77701	8.56e-09	3.2e-07	0
ENSMUSG00000023089	Ndufa5	-1.38469	0.00461874	0.0402523	1.36997	0.000593341	0.00526113	1
ENSMUSG00000022216	Psme1	-0.560969	0.0809987	0.281526	0.871763	0.000959489	0.00773061	0
ENSMUSG00000004098	Col5a3	-0.167855	0.629417	0.834562	-2.33371	2.98e-09	1.22e-07	0
ENSMUSG00000040952	Rps19	-1.75695	3.82e-09	3.43e-07	0.14465	0.57214	0.762182	0
ENSMUSG00000073830	Mup14	2.56838	7.79e-08	5.06e-06	-3.94614	6.37e-10	2.94e-08	1
ENSMUSG00000024953	Prdx5	-0.992128	0.00139666	0.0163703	1.88533	3.31e-13	2.59e-11	1
ENSMUSG00000056692	Ilrun	-0.820392	0.0153951	0.0942592	0.764634	0.00751209	0.0392187	0
ENSMUSG00000071650	Ganab	1.05603	0.0019948	0.0215577	-0.494629	0.0439072	0.14511	0
ENSMUSG00000028692	Akr1a1	-1.44259	0.000107645	0.00217344	0.837305	0.0251732	0.0973324	0
ENSMUSG00000034785	Dio1	0.751067	0.0741651	0.266803	1.00245	0.000654254	0.00568522	0
ENSMUSG00000070690	Albfm1	-0.517217	0.171422	0.435972	-2.12315	1.68e-08	5.76e-07	0
ENSMUSG00000037780	Mbl1	-0.680045	0.0196715	0.112257	0.698526	0.00222436	0.0150224	0
ENSMUSG00000025190	Got1	2.64807	6.68e-10	7.13e-08	-1.71263	3.48e-05	0.000474205	1
ENSMUSG00000041453	Rpl21	-1.30666	0.000272457	0.00467195	0.464625	0.146725	0.338027	0
ENSMUSG00000044037	Als2cl	0.989087	0.00148759	0.0172007	-0.34908	0.228295	0.446504	0
ENSMUSG00000001472	Tcf25	0.3814	0.173822	0.439714	-0.925848	2.14e-08	7.21e-07	0
ENSMUSG00000037805	Rpl10a	-0.497804	0.231974	0.512269	-1.1111	0.00829377	0.0422931	0
ENSMUSG00000042286	Stab1	-0.24434	0.536108	0.776989	-1.29104	0.00148546	0.010939	0
ENSMUSG00000025396	Hsd17b6	0.527966	0.232545	0.512781	1.9919	1.56e-08	5.38e-07	0
ENSMUSG00000033318	Gstt2	0.440764	0.279026	0.560323	1.12164	1.57e-06	3.3e-05	0
ENSMUSG00000000876	Pxmp4	0.757281	0.014206	0.0896776	-0.696063	0.00222782	0.0150371	0
ENSMUSG00000028639	Ybx1	-1.98978	3.26e-07	1.69e-05	0.0328133	0.936304	0.969614	0
ENSMUSG00000037003	Tns2	1.15951	0.000332977	0.00539494	-2.27114	6.71e-17	9.84e-15	1
ENSMUSG00000027405	Nop56	-0.653222	0.136264	0.382002	-1.4418	0.000817768	0.00676789	0
ENSMUSG00000061838	Suclg2	-0.600508	0.130622	0.372675	1.36749	0.000148084	0.00163115	0
ENSMUSG00000035836	Ugt2b1	1.63244	2.47e-05	0.000667779	-0.922582	0.00497289	0.0284155	1
ENSMUSG00000071415	Rpl23	-1.37777	0.00115418	0.014052	0.645083	0.0746261	0.210038	0
ENSMUSG00000090841	Myl6	-0.970106	0.00716642	0.0552227	1.75057	5.77e-11	3.21e-09	0
ENSMUSG00000026475	Rgs16	5.09642	1.92e-29	1.84e-26	-1.90013	1.15e-07	3.28e-06	1
ENSMUSG00000075590	Nrbp2	1.70051	1.39e-06	5.71e-05	-2.4224	1.41e-10	7.31e-09	1
ENSMUSG00000046794	Ppp1r3b	0.209468	0.546641	0.78428	1.26175	1.15e-07	3.28e-06	0
ENSMUSG00000029597	Sds	1.9946	5.29e-06	0.00018134	-0.744972	0.00929117	0.0462938	1
ENSMUSG00000021000	Mia2	1.27594	0.000243908	0.00423041	0.135068	0.617386	0.789419	0
ENSMUSG00000024843	Chka	-1.5685	0.000107975	0.00217595	-0.42659	0.249014	0.472683	0
ENSMUSG00000027580	Helz2	0.725084	0.035451	0.167591	0.588773	0.00791038	0.0406468	0
ENSMUSG00000054387	Mdm4	1.23554	0.000894427	0.0116254	0.181821	0.384351	0.616127	0
ENSMUSG00000036199	Ndufa13	-0.427298	0.209405	0.485643	1.37201	9.95e-07	2.25e-05	0
ENSMUSG00000001175	Calm1	-1.20355	7.86e-05	0.00171867	0.957882	4.17e-05	0.000553909	1
ENSMUSG00000036781	Rps27l	0.428611	0.31443	0.596285	1.50842	0.000139972	0.00156084	0
ENSMUSG00000020821	Kif1c	-1.2439	4.68e-05	0.00112541	0.20127	0.408603	0.637207	0
ENSMUSG00000057322	Rpl38	-1.85379	3.74e-05	0.000944482	1.07266	0.0195813	0.0808263	0
ENSMUSG00000026672	Optn	0.747806	0.0281853	0.144477	-1.19853	4.7e-05	0.0006109	0
ENSMUSG00000049382	Krt8	-0.455084	0.168171	0.430915	1.74059	4.44e-13	3.4e-11	0
ENSMUSG00000025781	Atp5c1	-0.927428	0.0360895	0.169099	1.80273	3.67e-05	0.000495252	0
ENSMUSG00000024981	Acsl5	2.55896	1.37e-11	1.93e-09	-1.36017	6.22e-05	0.000781809	1
ENSMUSG00000041775	Mapk1ip1	0.00305272	0.994158	0.997836	-2.23459	2.54e-08	8.46e-07	0
ENSMUSG00000022094	Slc39a14	3.73504	8.76e-17	2.9e-14	-0.857502	0.0199495	0.0818778	0
ENSMUSG00000033938	Ndufb7	-0.804255	0.0342339	0.163889	1.19412	0.000509445	0.00466534	0
ENSMUSG00000041028	Ghitm	-0.885149	0.0112327	0.076771	1.1117	0.000212329	0.00222595	0
ENSMUSG00000046352	Gjb2	0.962253	0.00466334	0.0405075	0.229565	0.237359	0.457825	0
ENSMUSG00000067212	H2-T23	1.14635	0.00335478	0.0320339	0.797395	0.00765792	0.0396794	1
ENSMUSG00000019929	Dcn	-1.32646	0.0024241	0.0247797	-0.325861	0.485872	0.698843	0
ENSMUSG00000028959	Fastk	0.255956	0.484652	0.740023	-1.01496	0.000663406	0.00573079	0
ENSMUSG00000032536	Trak1	1.9313	7.41e-08	4.9e-06	-0.756673	0.0066684	0.0356752	1
ENSMUSG00000022261	Sdc2	0.108141	0.786822	0.919132	0.955721	0.00256482	0.0168371	0
ENSMUSG00000041841	Rpl37	-1.0544	0.000930521	0.0119851	0.0268942	0.901396	0.954185	0
ENSMUSG00000046598	Bdh1	-0.954097	0.00658861	0.0520982	1.68773	2.24e-10	1.12e-08	0
ENSMUSG00000007850	Hnrnph1	1.4394	0.00263557	0.0265847	0.925035	0.0297562	0.109909	0
ENSMUSG00000022235	Cmbl	-0.517432	0.106841	0.33168	1.08357	3.24e-05	0.000448278	0
ENSMUSG00000001123	Lgals9	-1.01344	0.00118392	0.0143481	0.744155	0.000406582	0.00387379	1
ENSMUSG00000026589	Sec16b	1.14972	0.000267497	0.00459434	0.0504565	0.830984	0.915502	0
ENSMUSG00000028607	Cpt2	0.517587	0.0985433	0.316141	0.727474	0.000274948	0.00277624	0
ENSMUSG00000063730	Hsd3b2	1.53739	3.12e-05	0.000814286	-2.07613	3.47e-12	2.44e-10	1
ENSMUSG00000074794	Arrdc3	0.348841	0.436594	0.705176	1.3142	0.00190086	0.0133208	0
ENSMUSG00000078695	Cisd3	-0.428525	0.187807	0.457728	0.71697	0.000677539	0.00582713	0
ENSMUSG00000030530	Furin	1.05421	0.0046291	0.0403094	-0.259025	0.415123	0.642582	0
ENSMUSG00000040128	Pnrc1	-1.20605	0.000208964	0.00375355	0.778206	0.00302096	0.0191324	1
ENSMUSG00000063856	Gpx1	-1.54716	5.35e-06	0.000182656	2.02694	2.8e-14	2.78e-12	1
ENSMUSG00000028906	Epb41	1.8843	8.69e-07	3.91e-05	-0.153002	0.46204	0.680501	0
ENSMUSG00000063558	Aox1	-0.0265086	0.940294	0.980455	-0.742957	0.00289849	0.0185298	0
ENSMUSG00000037965	Zc3h7a	1.03946	0.00438341	0.0389064	-0.313952	0.277329	0.504622	0
ENSMUSG00000054263	Lifr	1.45813	0.000149053	0.00283629	-0.46068	0.123473	0.300325	0
ENSMUSG00000024085	Man2a1	1.82805	1.91e-07	1.09e-05	-0.142448	0.558694	0.75357	0
ENSMUSG00000001891	Ugp2	-0.525317	0.262902	0.543688	1.53897	0.000785258	0.00654717	0
ENSMUSG00000031246	Sh3bgrl	-0.821767	0.0257148	0.135624	0.909385	0.00682488	0.0363261	0
ENSMUSG00000079523	Tmsb10	-2.08102	5.75e-11	7.42e-09	0.911498	0.000451173	0.00423417	1
ENSMUSG00000045795	Whamm	0.336107	0.346533	0.625864	-1.357	4.87e-09	1.94e-07	0
ENSMUSG00000056201	Cfl1	-0.803692	0.0441997	0.190723	1.21116	0.000134802	0.00150749	0
ENSMUSG00000032497	Lrrfip2	-0.0232885	0.953562	0.984863	-1.10525	0.000383209	0.00369328	0
ENSMUSG00000022836	Mylk	1.03364	0.00516418	0.0436398	-0.0755789	0.816954	0.908954	0
ENSMUSG00000005534	Insr	1.40723	1.55e-06	6.26e-05	-0.772569	5.72e-06	0.000102201	1
ENSMUSG00000018770	Atp5g3	-0.788531	0.0318149	0.156196	1.45611	2.17e-05	0.000320043	0
ENSMUSG00000062480	Acat3	-0.733607	0.0620672	0.238024	1.06077	0.00280311	0.0180083	0
ENSMUSG00000031924	Cyb5b	-1.40713	2.64e-06	9.99e-05	1.08893	5.4e-08	1.67e-06	1
ENSMUSG00000035674	Ndufa3	-0.677105	0.0684002	0.253387	0.996771	0.00196415	0.0136745	0
ENSMUSG00000026295	Spp2	-0.11375	0.795255	0.922989	1.54704	8.78e-05	0.00103985	0
ENSMUSG00000107296	Gm43500	-1.29909	0.0172092	0.102318	-2.81176	1.15e-05	0.000185458	0
ENSMUSG00000000301	Pemt	0.341527	0.329125	0.610474	1.22285	3.75e-07	9.36e-06	0
ENSMUSG00000041235	Chd7	0.425945	0.29957	0.581978	-1.89848	3.77e-08	1.2e-06	0
ENSMUSG00000005354	Txn2	-0.494039	0.218561	0.496643	1.4743	1.48e-05	0.000228892	0
ENSMUSG00000070811	Sult2a2	-5.54055	0.0853708	NA	12.9933	1.77e-26	6.3e-24	0
ENSMUSG00000060036	Rpl3	-1.18969	0.00308585	0.0302019	-1.24501	0.0025563	0.0167906	1
ENSMUSG00000090386	Mir99ahg	-1.1903	0.00732662	0.0559276	-2.18138	1.1e-08	3.98e-07	0
ENSMUSG00000018286	Psmb6	-1.21439	0.00280651	0.0278807	1.51157	9.86e-05	0.00114871	1
ENSMUSG00000070473	Cldn3	-0.276001	0.515418	0.764143	1.71139	6.18e-06	0.000108868	0
ENSMUSG00000020386	Sar1b	1.36725	0.000122831	0.00241552	0.215529	0.441639	0.663958	0
ENSMUSG00000059734	Ndufs8	-0.425069	0.290818	0.572818	1.00036	0.00948182	0.0470521	0
ENSMUSG00000039349	C130074G19Rik	-1.58484	6.68e-06	0.00022089	0.732324	0.0198339	0.0815532	0
ENSMUSG00000028158	Mttp	1.68292	1.26e-06	5.31e-05	-0.706341	0.00554857	0.0308924	1
ENSMUSG00000062006	Rpl34	-1.07782	0.00387369	0.0355144	0.152325	0.614211	0.787593	0
ENSMUSG00000031751	Amfr	0.641353	0.0630868	0.24096	0.714383	0.000271695	0.00275714	0
ENSMUSG00000030087	Klf15	2.22547	7.58e-08	4.98e-06	-0.505713	0.0246742	0.0961471	0
ENSMUSG00000035637	Grhpr	0.817016	0.0108018	0.0746948	-1.4096	4.39e-11	2.48e-09	0
ENSMUSG00000025651	Uqcrc1	-0.541313	0.153319	0.407259	0.993583	0.000192921	0.00204761	0
ENSMUSG00000028964	Park7	-0.793339	0.0297406	0.149907	1.27433	4.66e-08	1.46e-06	0
ENSMUSG00000056629	Fkbp2	-0.322381	0.43955	0.707295	1.04366	0.00671741	0.0358843	0
ENSMUSG00000024747	Aldh1a7	-1.28319	0.000335109	0.00540465	2.57504	2.28e-30	1.07e-27	1
ENSMUSG00000005625	Psmd4	-1.29846	0.000376851	0.00589805	0.135265	0.697036	0.840297	0
ENSMUSG00000006057	Atp5g1	-0.436939	0.310456	0.592718	2.75079	1.52e-16	2.12e-14	0
ENSMUSG00000037344	Slc12a9	0.3559	0.296155	0.578804	-0.953084	0.000131431	0.00147533	0
ENSMUSG00000025059	Gk	1.43929	0.00222129	0.0233379	0.166506	0.693385	0.837186	0
ENSMUSG00000018171	Vmp1	1.42791	0.00361451	0.033872	-0.179134	0.72024	0.853707	0
ENSMUSG00000016319	Slc25a5	-0.463935	0.193576	0.465039	1.0852	0.000574098	0.00513985	0
ENSMUSG00000006818	Sod2	-0.523094	0.168094	0.430915	1.412	2.36e-05	0.000343341	0
ENSMUSG00000025980	Hspd1	0.0347979	0.919677	0.973242	0.66923	0.00282167	0.0181078	0
ENSMUSG00000052684	Jun	1.97936	4.5e-05	0.00109269	0.389212	0.237021	0.457468	0
ENSMUSG00000005682	Pan2	-0.23676	0.471522	0.729772	-1.22444	2.18e-06	4.39e-05	0
ENSMUSG00000021520	Uqcrb	0.0328961	0.941207	0.980455	1.79369	9.76e-07	2.22e-05	0
ENSMUSG00000035885	Cox8a	-0.434893	0.240102	0.521458	2.00073	6.06e-13	4.56e-11	0
ENSMUSG00000015839	Nfe2l2	1.65041	1.42e-05	0.000409372	0.160913	0.523403	0.728129	0
ENSMUSG00000048087	Ahcyl	0.890966	0.00750396	0.057052	-0.723961	0.000269727	0.00273954	0
ENSMUSG00000025271	Pfkfb1	-0.0431797	0.910057	0.970512	-1.56046	3.4e-07	8.6e-06	0
ENSMUSG00000040940	Arhgef1	0.26118	0.405606	0.680836	-1.04048	0.000147964	0.00163115	0
ENSMUSG00000041012	Cmtm8	-0.503487	0.111675	0.339517	-0.78747	0.00186781	0.0131284	0
ENSMUSG00000025937	Lactb2	-0.626418	0.0890892	0.298091	0.937869	0.00246434	0.0163236	0
ENSMUSG00000040466	Blvrb	-1.63452	8.9e-07	3.99e-05	1.33795	7.5e-08	2.23e-06	1
ENSMUSG00000034908	Sidt2	1.78813	7.18e-06	0.000233705	-0.57633	0.0592785	0.179503	0
ENSMUSG00000039682	Lap3	-1.08135	0.00419384	0.0376663	0.804509	0.0252029	0.097383	0
ENSMUSG00000028936	Rpl22	-1.19774	0.00263586	0.0265847	0.206688	0.542239	0.74103	0
ENSMUSG00000028410	Dnaja1	-0.0359948	0.921128	0.973345	1.26018	2.11e-05	0.000311912	0
ENSMUSG00000037847	Nmrk1	1.59383	2.48e-05	0.000669811	-0.794576	0.00157763	0.0114595	1
ENSMUSG00000055866	Per2	3.98947	1.47e-13	3.18e-11	1.05534	0.00434923	0.0255744	1
ENSMUSG00000022181	C6	2.7535	1.18e-07	7.15e-06	-4.97032	1.94e-19	3.5e-17	1
ENSMUSG00000022194	Pabpn1	-1.36188	0.00177968	0.0198993	-1.156	0.00763895	0.039634	1
ENSMUSG00000021716	Srek1ip1	-1.60128	0.000591077	0.00838284	-0.393997	0.309786	0.540789	0
ENSMUSG00000025142	Aspscr1	-0.00752559	0.981574	0.99396	-1.35115	1.35e-06	2.88e-05	0
ENSMUSG00000026489	Coq8a	-0.926789	0.00812664	0.0606346	0.861588	9.4e-05	0.00110182	0
ENSMUSG00000006476	Nsmf	0.719349	0.0354041	0.16752	-1.0766	1.63e-06	3.4e-05	0
ENSMUSG00000028163	Nfkb1	-1.83374	4.1e-06	0.000147903	-0.988826	0.00463917	0.0269817	1
ENSMUSG00000045302	Preb	0.957523	0.00388238	0.0355325	-0.960775	0.000531232	0.00481971	1
ENSMUSG00000029512	Ulk1	2.32366	5.87e-09	4.86e-07	-1.93619	6.66e-09	2.57e-07	1
ENSMUSG00000019437	Tlcd1	1.13625	0.00637383	0.0511259	-1.17189	0.00151228	0.0110988	0
ENSMUSG00000034157	Cipc	2.0737	6.01e-07	2.89e-05	-0.582167	0.0750323	0.210716	0
ENSMUSG00000010453	Kansl3	0.81774	0.0307414	0.152912	-1.27972	1.3e-05	0.000206753	0
ENSMUSG00000024785	Rcl1	1.33003	0.000334804	0.00540465	-1.5706	8.36e-07	1.93e-05	1
ENSMUSG00000020593	Lpin1	5.28008	4.5e-36	7.94e-33	-3.04092	8.48e-21	1.63e-18	1
ENSMUSG00000087516	Tbx3os1	-0.334864	0.493469	0.746255	-3.73474	1.97e-11	1.18e-09	0
ENSMUSG00000079477	Rab7	-0.95301	0.00225011	0.0235472	0.934813	8.6e-05	0.00102269	1
ENSMUSG00000052392	Acot4	1.91135	5.44e-05	0.0012772	0.495892	0.155186	0.350094	0
ENSMUSG00000071528	Atp5md	-0.125562	0.771492	0.911618	1.80404	5.12e-07	1.23e-05	0
ENSMUSG00000062762	Ei24	0.161265	0.597435	0.816813	-0.769858	0.000232508	0.00240737	0
ENSMUSG00000020733	Slc9a3r1	0.342189	0.316659	0.598153	0.782331	0.00570765	0.0315535	0
ENSMUSG00000069456	Rdh16	1.63913	1.91e-05	0.000537804	-1.60383	4.51e-14	4.13e-12	1
ENSMUSG00000035104	Eva1a	0.981526	0.0263336	0.138004	-1.03208	0.00317242	0.0199227	0
ENSMUSG00000046687	Gm5424	0.601116	0.09673	0.313063	-0.88593	0.00826671	0.0422005	0
ENSMUSG00000039361	Picalm	1.12668	0.00143574	0.0167293	-0.210079	0.469357	0.685938	0
ENSMUSG00000024066	Xdh	0.104467	0.774844	0.913058	-0.708309	0.000113873	0.00130327	0
ENSMUSG00000056091	St3gal5	3.72152	4.7e-15	1.18e-12	-1.08445	0.00763773	0.039634	1
ENSMUSG00000022477	Aco2	2.96767	1.76e-12	3.05e-10	-1.0816	1.51e-05	0.000233057	1
ENSMUSG00000030157	Clec2d	-0.704475	0.0796248	0.278305	1.65876	3.25e-06	6.22e-05	0
ENSMUSG00000033629	Hacd3	1.79222	1.2e-05	0.000359359	-0.249219	0.448851	0.670419	0
ENSMUSG00000112249	Gm30262	0.59124	0.155425	0.410492	-2.8559	4.57e-15	5.47e-13	0
ENSMUSG00000024038	Ndufv3	-0.725375	0.0982772	0.315931	1.4055	0.0005774	0.00516271	0
ENSMUSG00000030357	Fkbp4	-1.78955	1.62e-06	6.44e-05	2.0909	6.71e-10	3.07e-08	1
ENSMUSG00000035242	Oaz1	-1.70495	7.47e-06	0.000241664	-0.766954	0.0305891	0.112138	0
ENSMUSG00000028788	Ptp4a2	-0.941986	0.00604007	0.0491414	0.249113	0.378304	0.609529	0
ENSMUSG00000020592	Sdc1	1.24932	0.00186862	0.0205509	1.1784	2.46e-06	4.85e-05	1
ENSMUSG00000028479	Gne	1.42985	0.000432308	0.0064969	-0.411128	0.0328422	0.117964	0
ENSMUSG00000042305	Tmem183a	0.495227	0.0986879	0.316495	-0.926233	5.73e-07	1.35e-05	0
ENSMUSG00000021127	Zfp36l1	-0.600656	0.133843	0.377615	1.24316	6.15e-05	0.000775281	0
ENSMUSG00000035372	1810055G02Rik	3.3181	4.02e-16	1.21e-13	-1.6218	5.67e-08	1.75e-06	1
ENSMUSG00000052305	Hbb-bs	0.231178	0.569779	0.798557	-2.35321	5.43e-08	1.68e-06	0
ENSMUSG00000032114	Slc37a4	1.339	0.00069892	0.00961583	-0.728215	0.0115871	0.0548984	0
ENSMUSG00000042632	Pla2g6	2.12702	1.11e-09	1.16e-07	-2.10176	2.98e-14	2.93e-12	1
ENSMUSG00000003053	Cyp2c29	-0.652297	0.111181	0.338796	0.931731	0.00220062	0.0148808	0
ENSMUSG00000039148	Sart1	-1.14856	0.00267561	0.0268831	-1.20659	0.00155509	0.011345	1
ENSMUSG00000026554	Dcaf8	0.0917531	0.756852	0.903576	-0.466559	0.00523529	0.02956	0
ENSMUSG00000029022	Miip	0.234497	0.49245	0.745795	-2.22439	1.31e-11	8.18e-10	0
ENSMUSG00000024006	Stk38	0.567404	0.083231	0.285718	-1.00583	2.01e-05	0.000297865	0
ENSMUSG00000024099	Ndufv2	-0.626517	0.0704948	0.258522	1.27691	2.2e-06	4.4e-05	0
ENSMUSG00000026615	Eprs	1.26802	0.000104684	0.00213659	-0.731449	0.00190865	0.0133355	1
ENSMUSG00000041168	Lonp1	0.184141	0.598325	0.817398	-0.856881	0.00386785	0.0232209	0
ENSMUSG00000027447	Cst3	0.0338122	0.932302	0.978159	1.11146	2.33e-05	0.000339088	0
ENSMUSG00000020849	Ywhae	-0.00322514	0.991801	0.997173	0.691523	0.000534488	0.0048455	0
ENSMUSG00000020102	Slc16a7	-0.101469	0.789923	0.920924	1.65064	1.53e-09	6.6e-08	0
ENSMUSG00000033916	Chmp2a	-0.990735	0.00691048	0.0537595	0.962493	0.00239104	0.0159009	0
ENSMUSG00000031833	Mast3	1.38685	0.000210471	0.00376615	-1.15388	0.000425417	0.0040214	1
ENSMUSG00000032293	Ireb2	1.19569	0.000403781	0.00620029	-1.41884	3.19e-07	8.14e-06	1
ENSMUSG00000046027	Stard5	-0.170069	0.672525	0.857945	0.911683	0.00874751	0.0441743	0
ENSMUSG00000038539	Atf5	-2.2038	4.77e-08	3.37e-06	1.3106	0.00136894	0.0103141	1
ENSMUSG00000029470	P2rx4	-0.283024	0.495311	0.747639	-1.23844	0.000220572	0.00230002	0
ENSMUSG00000051339	2900026A02Rik	0.962946	0.00157247	0.0179972	-1.25679	1.16e-08	4.13e-07	1
ENSMUSG00000004100	Ppan	-0.570697	0.210167	0.486664	-1.72235	0.000260995	0.00266006	0
ENSMUSG00000055681	Cope	-0.351329	0.256099	0.536881	0.783189	0.000238605	0.00246181	0
ENSMUSG00000022820	Ndufb4	0.407393	0.398936	0.675319	1.31307	0.00260081	0.0170201	0
ENSMUSG00000056313	Tcim	2.18584	1.74e-09	1.69e-07	-1.51649	1.42e-09	6.15e-08	1
ENSMUSG00000025278	Flnb	1.09474	0.00635384	0.051043	-1.27398	3.97e-06	7.39e-05	0
ENSMUSG00000039450	Dcxr	-0.756823	0.0444674	0.191297	0.791044	0.00491232	0.0281444	0
ENSMUSG00000021957	Tkt	-0.710063	0.112936	0.341681	1.29227	0.000228744	0.00237679	0
ENSMUSG00000037022	Mmaa	0.399705	0.257217	0.537948	-0.919446	0.00157041	0.0114283	0
ENSMUSG00000004565	Pnpla6	0.0584011	0.884273	0.963336	-1.93249	1.39e-07	3.84e-06	0
ENSMUSG00000022091	Sorbs3	0.991795	0.00545226	0.045457	-1.17049	4.21e-05	0.000558658	1
ENSMUSG00000032485	Scap	0.945622	0.00730802	0.055828	-0.961457	0.000358263	0.00350524	0
ENSMUSG00000068039	Tcp1	-0.353153	0.329658	0.610707	0.909063	0.0014228	0.0105944	0
ENSMUSG00000068250	Amn1	-2.22865	1.28e-07	7.7e-06	-2.91863	2.59e-19	4.61e-17	1
ENSMUSG00000035673	Sbno2	1.31862	0.000433542	0.00650621	-0.848632	0.00413981	0.0246142	1
ENSMUSG00000074639	Rdh16f2	0.415184	0.329406	0.610568	1.24883	0.000114905	0.00131251	0
ENSMUSG00000002831	Plin4	0.573719	0.265529	0.546855	-3.33365	1.95e-09	8.2e-08	0
ENSMUSG00000057103	Nat8f1	0.448578	0.272676	0.553196	1.56735	6.81e-07	1.6e-05	0
ENSMUSG00000003378	Grik5	0.98473	0.00275689	0.0274909	-2.16001	1.22e-15	1.55e-13	1
ENSMUSG00000033307	Mif	0.0160881	0.971392	0.990179	1.70368	1.28e-06	2.77e-05	0
ENSMUSG00000030064	Frmd4b	2.04136	4.14e-07	2.07e-05	0.0865068	0.803303	0.901603	0
ENSMUSG00000071866	Ppia	-0.730397	0.0610375	0.234999	1.08369	0.000577953	0.00516372	0
ENSMUSG00000025362	Rps26	-1.17702	0.00187751	0.0206273	0.235806	0.481525	0.695405	0
ENSMUSG00000029201	Ugdh	-0.903871	0.0900284	0.299089	1.82669	3.76e-05	0.000504492	0
ENSMUSG00000018585	Atox1	-0.672991	0.119346	0.352115	1.81405	2.6e-06	5.1e-05	0
ENSMUSG00000018659	Pnpo	0.11646	0.728593	0.88982	0.528414	0.00611113	0.0332051	0
ENSMUSG00000004270	Lpcat3	1.61976	0.000350328	0.0055989	-1.46496	2.68e-05	0.00038352	1
ENSMUSG00000028869	Gnl2	-0.971784	0.0222416	0.122561	-1.12227	0.00892033	0.0448156	0
ENSMUSG00000022403	St13	-0.887689	0.0243892	0.13105	1.1764	4.64e-05	0.000606418	0
ENSMUSG00000047215	Rpl9	-0.74319	0.072581	0.262532	-1.48114	0.000334984	0.00330797	0
ENSMUSG00000078812	Eif5a	-1.33703	0.000429012	0.00648731	0.293679	0.396074	0.625906	0
ENSMUSG00000049152	Ugt3a2	1.45015	0.00178386	0.0199085	0.165439	0.615039	0.78801	0
ENSMUSG00000038538	Ubn2	0.447534	0.230236	0.510241	-0.840146	0.00441213	0.0258664	0
ENSMUSG00000020483	Dynll2	-1.97729	8.6e-11	1.03e-08	0.513698	0.0336739	0.120216	0
ENSMUSG00000023045	Soat2	0.282695	0.429359	0.700144	-1.21713	9.37e-05	0.00110054	0
ENSMUSG00000019951	Uhrf1bp1l	0.749665	0.0405337	0.181715	0.847835	0.00104769	0.00832125	0
ENSMUSG00000038754	Elovl3	-1.55719	0.000364712	0.00575918	-6.33587	1.92e-30	9.39e-28	1
ENSMUSG00000021228	Acot3	2.44445	0.000108454	0.00218144	1.73429	4.96e-06	9.01e-05	1
ENSMUSG00000034109	Golim4	-0.115474	0.784479	0.91761	0.978262	0.00190397	0.0133245	0
ENSMUSG00000031443	F7	1.52404	3.9e-05	0.000973017	-0.728466	0.0112498	0.0536471	0
ENSMUSG00000038845	Phb	-0.147581	0.695064	0.872128	1.38276	2.19e-12	1.57e-10	0
ENSMUSG00000022751	Nit2	-0.73945	0.0604074	0.233878	1.11996	0.00163771	0.0117937	0
ENSMUSG00000020534	Shmt1	0.234889	0.485989	0.741423	0.611947	0.00549359	0.0306299	0
ENSMUSG00000056978	Hamp2	-6.01315	0.0177413	NA	12.7023	1.39e-25	4.66e-23	0
ENSMUSG00000020553	Pctp	1.02935	0.000756121	0.0102561	-0.955237	4.36e-06	8.02e-05	1
ENSMUSG00000042605	Atxn2	1.17507	0.000285839	0.00481557	-0.448985	0.0160115	0.0699817	0
ENSMUSG00000001289	Pfdn5	-1.61551	7.54e-07	3.44e-05	0.955923	0.000455821	0.00427066	1
ENSMUSG00000064340	mt-Tl1	-0.866394	0.550153	0.78598	-1.25369	0.000235849	0.00243552	0
ENSMUSG00000025486	Sirt3	0.643451	0.0548086	0.22015	-1.77478	2.36e-09	9.85e-08	0
ENSMUSG00000054509	Parp4	0.430857	0.34363	0.622962	-2.00332	8.8e-08	2.59e-06	0
ENSMUSG00000047459	Dynlrb1	-0.609531	0.138873	0.386244	1.08521	0.00198063	0.0137565	0
ENSMUSG00000015243	Abca1	2.11982	6.59e-07	3.1e-05	-0.599335	0.0484216	0.156284	0
ENSMUSG00000026219	Trip12	1.06521	0.00443895	0.0392033	-0.268279	0.300568	0.530699	0
ENSMUSG00000015806	Qdpr	-0.589506	0.0775769	0.273679	0.876176	5.92e-05	0.000752096	0
ENSMUSG00000057530	Ece1	1.85619	0.000233196	0.00409836	0.122056	0.526673	0.730078	0
ENSMUSG00000026568	Mpc2	-0.124984	0.738438	0.894103	1.4302	2.8e-06	5.42e-05	0
ENSMUSG00000035048	Anapc13	-0.147382	0.708873	0.88027	1.11512	9.4e-05	0.00110182	0
ENSMUSG00000008855	Hdac5	-0.0546248	0.865203	0.955816	-1.13535	1.26e-06	2.75e-05	0
ENSMUSG00000021620	Acot12	1.22054	0.000320597	0.00528335	-0.804898	0.000280787	0.00282739	1
ENSMUSG00000047492	Inhbe	-1.09125	0.00450331	0.0396381	0.569365	0.114408	0.285327	0
ENSMUSG00000014294	Ndufa2	-0.933249	0.00614862	0.0497723	1.61241	1.4e-10	7.31e-09	1
ENSMUSG00000090306	Adh6-ps1	-2.07884	1.59e-07	9.18e-06	-1.38875	1.21e-06	2.67e-05	1
ENSMUSG00000031753	Cog4	0.271861	0.432945	0.702297	-1.01071	9.18e-05	0.00108043	0
ENSMUSG00000035649	Zcchc7	0.817459	0.0366193	0.170976	-1.29364	2.64e-06	5.17e-05	0
ENSMUSG00000079012	Serpina3m	1.71029	0.000337507	0.00542219	-1.14645	0.0072689	0.038168	1
ENSMUSG00000000563	Atp5pb	-0.917115	0.0115006	0.0776985	1.34935	5.8e-05	0.000738454	0
ENSMUSG00000063694	Cycs	-0.706483	0.0376047	0.173889	1.02155	0.000117586	0.00134052	0
ENSMUSG00000047446	Arl4a	0.559252	0.114366	0.344136	-1.03797	0.000615018	0.00540838	0
ENSMUSG00000029311	Hsd17b11	1.36567	0.00034525	0.00553446	-0.444142	0.123368	0.30022	0
ENSMUSG00000038781	Stap2	1.77599	1.58e-05	0.000452825	-0.642999	0.0284097	0.106003	0
ENSMUSG00000085404	Gm12909	-0.624006	0.0597067	0.232156	-0.819344	0.00209197	0.0143682	0
ENSMUSG00000048758	Rpl29	-1.17724	0.0013491	0.0159925	0.796086	0.0150492	0.0667202	0
ENSMUSG00000033685	Ucp2	-0.778305	0.0995922	0.317985	1.92485	2.33e-06	4.63e-05	0
ENSMUSG00000021539	Lect2	-0.556822	0.145562	0.395086	2.07611	7.71e-14	6.8e-12	0
ENSMUSG00000036073	Galt	-1.15091	0.00237017	0.0244373	-0.0782921	0.821829	0.911001	0
ENSMUSG00000056116	H2-T22	-0.536069	0.103291	0.324857	0.915444	2.17e-05	0.000320043	0
ENSMUSG00000027937	Jtb	0.202702	0.606092	0.820636	-1.05036	0.00135168	0.0102103	0
ENSMUSG00000039438	Ttc36	-1.10679	0.0499025	0.205836	2.37838	3.02e-07	7.72e-06	0
ENSMUSG00000027282	Mtch2	-0.0688902	0.851553	0.949861	0.92557	1.78e-05	0.000268505	0
ENSMUSG00000041959	S100a10	-1.33696	0.000152169	0.002883	1.9154	6.36e-18	9.82e-16	1
ENSMUSG00000053754	Chd8	0.0786422	0.842048	0.945403	-1.03301	0.00460782	0.026826	0
ENSMUSG00000029439	Sfswap	0.89971	0.00567571	0.0467307	-1.35713	1.21e-07	3.41e-06	1
ENSMUSG00000031537	Ikbkb	1.2111	0.00273792	0.0274051	-1.68562	7.95e-09	3e-07	1
ENSMUSG00000046447	Camk2n1	-0.115067	0.749963	0.900366	0.806197	0.00179977	0.0127341	0
ENSMUSG00000027365	Trpm7	1.57264	1.36e-05	0.000397886	0.131564	0.587401	0.770659	0
ENSMUSG00000029173	Sepsecs	1.55912	1.2e-05	0.000359359	0.157876	0.500002	0.70894	0
ENSMUSG00000025903	Lypla1	-0.682123	0.191142	0.462139	1.46748	0.00124129	0.00951739	0
ENSMUSG00000030161	Gabarapl1	-1.22342	4.74e-05	0.00113508	0.568675	0.00266417	0.0173315	1
ENSMUSG00000036572	Upf3b	-0.138232	0.702399	0.876756	-1.60022	7.53e-08	2.23e-06	0
ENSMUSG00000064346	mt-Tw	-0.693515	0.139151	0.386712	-2.81426	7.1e-12	4.73e-10	0
ENSMUSG00000070002	Ell	1.03226	0.00216389	0.0228483	-1.42461	2.78e-08	9.11e-07	1
ENSMUSG00000063015	Ccni	-1.02165	0.00160506	0.0182597	0.471535	0.0568895	0.174455	0
ENSMUSG00000028979	Masp2	1.84965	3.26e-06	0.000120688	0.25666	0.298607	0.528942	0
ENSMUSG00000027829	Ccnl1	1.67817	7.53e-05	0.00165877	-0.283648	0.385809	0.617405	0
ENSMUSG00000027360	Hdc	4.25714	2.71e-21	1.43e-18	-3.06667	2.43e-11	1.41e-09	1
ENSMUSG00000001909	Trmt1	-0.233436	0.514603	0.763813	-1.15101	0.000464329	0.00432648	0
ENSMUSG00000026730	Pter	-0.754883	0.0458541	0.194574	0.893285	0.0036639	0.0222875	0
ENSMUSG00000027397	Slc20a1	2.93984	1.37e-11	1.93e-09	-0.929982	0.015655	0.0687401	0
ENSMUSG00000060002	Chpt1	0.116935	0.74425	0.898565	-1.23902	0.000114584	0.00131013	0
ENSMUSG00000024150	Mcfd2	0.173713	0.680648	0.862943	1.07981	7.4e-05	0.000903435	0
ENSMUSG00000039831	Arhgap29	0.394582	0.359538	0.637598	0.850547	0.00127171	0.00969361	0
ENSMUSG00000097589	Dleu2	-1.31771	0.00179696	0.0199338	-0.539847	0.181148	0.386654	0
ENSMUSG00000089873	Mup13	1.41893	0.0108994	0.0751735	-2.83028	5.57e-07	1.33e-05	0
ENSMUSG00000021577	Sdha	-0.850609	0.00549456	0.0456739	0.427062	0.0786916	0.218338	0
ENSMUSG00000001348	Acp5	-0.308641	0.390567	0.667237	1.24006	2.07e-07	5.46e-06	0
ENSMUSG00000031154	Otud5	0.257865	0.477743	0.735131	-0.6779	0.0101012	0.0493943	0
ENSMUSG00000033416	Gucd1	0.100244	0.772873	0.912369	-0.663392	0.00329482	0.0205484	0
ENSMUSG00000043789	Vwce	0.925378	0.0145891	0.0912778	-0.945291	0.00914113	0.0457876	0
ENSMUSG00000046959	Slc26a1	-0.173034	0.712272	0.881802	0.73481	0.00295686	0.0188209	0
ENSMUSG00000068220	Lgals1	-2.25834	9.39e-07	4.17e-05	2.85411	2.67e-11	1.53e-09	1
ENSMUSG00000022253	Nadk2	-0.703149	0.0316469	0.15573	0.81273	0.000215823	0.00225653	0
ENSMUSG00000055204	Ankrd17	-0.131812	0.689427	0.868275	-0.633439	0.0066151	0.0354508	0
ENSMUSG00000027566	Psma7	-0.81599	0.0236719	0.127715	0.807061	0.00115975	0.00898618	0
ENSMUSG00000038527	C1rl	-0.146453	0.646962	0.844104	-0.532484	0.00830732	0.0423341	0
ENSMUSG00000019179	Mdh2	-0.621224	0.0899293	0.299089	1.40877	2.32e-07	6.04e-06	0
ENSMUSG00000023456	Tpi1	-1.19981	0.00022769	0.00402163	0.593394	0.0279429	0.104769	0
ENSMUSG00000057346	Apol9a	-0.797642	0.0464672	0.19657	0.886935	0.00502014	0.0286436	0
ENSMUSG00000022312	Eif3h	-1.06559	0.00144593	0.0168294	0.603119	0.0258467	0.0992743	0
ENSMUSG00000023977	Ubr2	2.13402	2.89e-08	2.18e-06	-0.677617	0.00345687	0.0213547	1
ENSMUSG00000034892	Rps29	-1.91959	1.11e-06	4.73e-05	1.24612	0.000880552	0.00720345	1
ENSMUSG00000024830	Rps6kb2	-0.470406	0.246765	0.527109	-1.51998	9.7e-05	0.0011334	0
ENSMUSG00000002395	Use1	-0.719145	0.0387162	0.176483	-0.896332	0.0021602	0.0146906	0
ENSMUSG00000007656	Arpp19	-1.35607	3.29e-05	0.000851826	0.904929	0.000126192	0.00142754	1
ENSMUSG00000032249	Anp32a	-1.21926	0.000329418	0.00536733	0.98539	3.55e-06	6.69e-05	1
ENSMUSG00000079435	Rpl36a	-1.89974	9.58e-07	4.23e-05	0.92145	0.0049565	0.0283495	1
ENSMUSG00000021751	Acox2	0.998196	0.00374381	0.0347452	-1.47772	1.72e-07	4.67e-06	1
ENSMUSG00000076435	Acsf2	0.227736	0.531407	0.774149	0.939842	0.000761213	0.00637842	0
ENSMUSG00000041698	Slco1a1	2.20294	1.03e-07	6.39e-06	-4.25173	3.64e-25	1.12e-22	1
ENSMUSG00000021748	Pdhb	1.01565	0.00679428	0.0532076	-0.957573	0.00350149	0.0215509	0
ENSMUSG00000029221	Slc30a9	0.399868	0.224527	0.503817	-0.584727	0.00463691	0.0269817	0
ENSMUSG00000026072	Il1r1	3.0265	2.38e-14	5.47e-12	-1.71469	3.69e-08	1.19e-06	1
ENSMUSG00000022587	Ly6e	-0.499915	0.181537	0.450754	1.11233	0.000150039	0.00164959	0
ENSMUSG00000028573	Fggy	1.3682	0.000100717	0.00207715	0.174969	0.384723	0.616439	0
ENSMUSG00000060743	H3f3a	-0.644974	0.0765601	0.271656	0.950359	0.000508261	0.00466177	0
ENSMUSG00000019944	Rhobtb1	2.17712	1.27e-11	1.84e-09	-1.76416	9.56e-16	1.23e-13	1
ENSMUSG00000031153	Gripap1	-0.557718	0.235563	0.516102	-1.70505	8.35e-05	0.000998599	0
ENSMUSG00000021048	Mthfd1	0.51799	0.158033	0.41509	0.703195	0.010122	0.0494756	0
ENSMUSG00000036309	Skp1	-1.22388	0.00136299	0.0161148	1.32796	1.17e-05	0.000187727	1
ENSMUSG00000020964	Sel1l	1.19654	0.000936015	0.0120329	-0.369993	0.100794	0.261019	0
ENSMUSG00000010175	Prox1	0.365582	0.434314	0.703225	1.53768	4.37e-05	0.000576325	0
ENSMUSG00000057522	Spop	-1.74326	5.47e-09	4.63e-07	-0.354309	0.104577	0.267742	0
ENSMUSG00000026853	Crat	1.99849	1.38e-05	0.000401066	-1.24435	0.00356513	0.0218509	1
ENSMUSG00000037826	Ppm1k	1.07523	0.00392745	0.0357902	-0.299037	0.320228	0.551305	0
ENSMUSG00000024188	Luc7l	1.05235	0.000491222	0.00721824	-1.07794	1.58e-06	3.32e-05	1
ENSMUSG00000052512	Nav2	-1.59583	6.32e-06	0.000211047	-0.146982	0.534265	0.735041	0
ENSMUSG00000038145	Snrk	1.13376	0.00478008	0.0412506	-0.926454	0.0120354	0.0562742	0
ENSMUSG00000000605	Clcn4	0.405074	0.235797	0.5164	-0.735182	0.00269979	0.0174882	0
ENSMUSG00000023176	Cpn2	1.48265	0.000102577	0.00210322	0.0834847	0.770643	0.88281	0
ENSMUSG00000012405	Rpl15	-1.24781	0.000209785	0.00376191	0.639691	0.0179653	0.0761383	0
ENSMUSG00000031060	Rbm10	-0.0458745	0.894054	0.966971	-0.944728	0.000496271	0.00459129	0
ENSMUSG00000096674	Mup15	1.42884	0.194604	0.465874	-6.11655	2.29e-77	5.37e-74	0
ENSMUSG00000032198	Dock6	0.60245	0.112009	0.339947	-1.23396	0.000538827	0.00488107	0
ENSMUSG00000006717	Acot13	-0.6927	0.124115	0.361026	2.82295	2.74e-30	1.24e-27	0
ENSMUSG00000026368	F13b	1.53498	0.000267358	0.00459434	-0.469977	0.0581069	0.177076	0
ENSMUSG00000087382	Ctcflos	0.967369	0.0304074	0.152008	-2.31868	2.03e-11	1.21e-09	0
ENSMUSG00000040048	Ndufb10	-1.2473	0.000575066	0.00820159	2.00966	2.65e-13	2.11e-11	1
ENSMUSG00000058076	Sdhc	-1.10685	0.00471005	0.0408128	1.497	2.76e-12	1.97e-10	1
ENSMUSG00000041354	Rgl2	0.137092	0.709163	0.880374	-1.41266	4.41e-05	0.00057999	0
ENSMUSG00000062822	4833420G17Rik	1.46783	1.1e-05	0.00033492	-1.54096	4.76e-08	1.49e-06	1
ENSMUSG00000026858	Miga2	2.2403	5.87e-09	4.86e-07	-0.707244	0.0267414	0.101516	0
ENSMUSG00000025409	Mbd6	0.630075	0.0984735	0.316095	-1.13328	0.000460257	0.00429536	0
ENSMUSG00000033863	Klf9	0.205473	0.631416	0.836147	-1.14256	0.00313353	0.0197101	0
ENSMUSG00000041560	Nop53	-0.547991	0.114959	0.345333	-0.915317	0.00275567	0.0177698	0
ENSMUSG00000046985	Tapt1	1.71585	1.05e-06	4.56e-05	-0.722383	7.61e-05	0.000925488	1
ENSMUSG00000064356	mt-Atp8	1.7949	0.000199567	0.00362786	-0.195841	0.662561	0.818006	0
ENSMUSG00000062949	Atp11c	1.22944	0.00378993	0.0349586	0.627921	0.0788032	0.21844	0
ENSMUSG00000025862	Stag2	-1.84703	1.06e-07	6.55e-06	0.0818357	0.700498	0.842306	0
ENSMUSG00000025503	Taldo1	-0.737302	0.0926607	0.304551	1.2115	0.00189581	0.0132934	0
ENSMUSG00000021408	Ripk1	-1.20825	0.0182346	0.106352	-1.69405	7.88e-05	0.00095199	0
ENSMUSG00000001127	Araf	0.722002	0.0269773	0.140045	-0.658189	0.00421521	0.0249445	0
ENSMUSG00000020232	Hmg20b	0.272384	0.448487	0.714136	-1.05943	0.000174247	0.00187423	0
ENSMUSG00000020267	Hint1	-1.54999	9.47e-06	0.000294634	1.73971	4.35e-09	1.75e-07	1
ENSMUSG00000033327	Tnxb	0.285167	0.508846	0.759384	-1.9019	3.84e-07	9.55e-06	0
ENSMUSG00000073676	Hspe1	-0.429475	0.253334	0.533828	1.6296	7.22e-11	3.94e-09	0
ENSMUSG00000039001	Rps21	-1.57909	7.08e-05	0.0015846	0.255003	0.501148	0.709762	0
ENSMUSG00000041483	Zfp281	0.976185	0.0185953	0.107748	-0.921359	0.00348128	0.0214603	0
ENSMUSG00000034926	Dhcr24	2.0885	1.02e-06	4.41e-05	-0.321986	0.287307	0.515299	0
ENSMUSG00000024431	Nr3c1	-1.60846	8.02e-05	0.00174505	0.00892254	0.976826	0.990215	0
ENSMUSG00000028405	Aco1	1.00436	0.00357826	0.0336156	0.192812	0.348903	0.582051	0
ENSMUSG00000019822	Smpd2	-0.337074	0.281175	0.562598	-0.717109	0.00144323	0.0107087	0
ENSMUSG00000024026	Glo1	-1.16811	0.0014969	0.0172707	0.198732	0.425157	0.650658	0
ENSMUSG00000029998	Pcyox1	1.08376	0.00193546	0.0211809	0.239949	0.279992	0.507763	0
ENSMUSG00000068463	B630019A10Rik	-0.0489698	0.898407	0.967119	-0.730946	0.000456154	0.00427066	0
ENSMUSG00000037573	Tob1	0.249134	0.63833	0.839744	1.53006	0.000740269	0.00624755	0
ENSMUSG00000047213	Ythdf3	1.12491	0.00465484	0.040486	0.212981	0.473563	0.688725	0
ENSMUSG00000032599	Ip6k2	3.00811	2.87e-14	6.47e-12	-0.704964	0.0234927	0.0927299	0
ENSMUSG00000032038	St3gal4	1.33893	6.76e-05	0.00152197	-1.16473	9.59e-07	2.18e-05	1
ENSMUSG00000113630	4930404H11Rik	0.432203	0.3985	0.674908	-2.18366	3.3e-06	6.28e-05	0
ENSMUSG00000030007	Cct7	-0.106427	0.779732	0.916211	0.894361	0.00447936	0.0262082	0
ENSMUSG00000002658	Gtf2f1	-1.18735	0.0114343	0.0775482	-1.29723	0.00460783	0.026826	0
ENSMUSG00000017707	Serinc3	0.899377	0.00514472	0.0435798	-0.683137	0.000670629	0.00578467	1
ENSMUSG00000019577	Pdk4	3.11785	4.91e-05	0.00116921	2.40017	2.56e-13	2.06e-11	1
ENSMUSG00000020131	Pcsk4	0.989751	0.00357426	0.0336139	-2.26762	1.74e-13	1.44e-11	1
ENSMUSG00000013622	Atraid	-0.249789	0.599146	0.817472	-1.89514	8.56e-05	0.00101949	0
ENSMUSG00000025497	Cdhr5	0.530923	0.148748	0.399429	-0.97862	0.00224895	0.0151362	0
ENSMUSG00000021413	Prpf4b	-0.450732	0.184681	0.454054	0.649513	0.000910468	0.00741201	0
ENSMUSG00000111326	Gm3953	0.84184	0.161941	0.421693	-4.90429	1.36e-21	2.8e-19	0
ENSMUSG00000034820	Cpsf7	1.44515	6.8e-06	0.000224085	-0.556659	0.0078433	0.0403906	1
ENSMUSG00000031729	Ist1	1.25268	0.00209846	0.0222909	-0.534565	0.0984156	0.256502	0
ENSMUSG00000027411	Vps16	-0.281645	0.519964	0.766721	-1.44442	0.00100714	0.0080537	0
ENSMUSG00000053560	Ier2	-1.29606	0.000872247	0.0114213	-0.216767	0.52102	0.726592	0
ENSMUSG00000021819	Zswim8	0.436558	0.192308	0.463255	-1.00369	7.03e-05	0.000868328	0
ENSMUSG00000003199	Mpnd	-0.449092	0.213372	0.490756	-0.86441	0.00196705	0.0136865	0
ENSMUSG00000020441	2310033P09Rik	-1.80327	5.96e-05	0.00137567	-1.84273	7.29e-05	0.000894281	1
ENSMUSG00000032010	Usp2	3.89948	1.43e-18	5.8e-16	-0.654968	0.0139031	0.0626574	0
ENSMUSG00000056429	Tgoln1	1.28895	0.00228359	0.0237595	-0.187533	0.487641	0.699955	0
ENSMUSG00000057110	Cntrl	0.82774	0.0225089	0.123519	-1.28178	9.04e-06	0.000150288	0
ENSMUSG00000032562	Gnai2	-0.978816	0.00429593	0.0382625	0.49828	0.0491863	0.15804	0
ENSMUSG00000029166	Mapre3	0.740059	0.0561591	0.223202	-0.960097	0.00888053	0.0447114	0
ENSMUSG00000029727	Cyp3a13	2.25991	1.2e-05	0.000359279	0.372354	0.240908	0.462234	0
ENSMUSG00000019470	Xab2	-0.228985	0.548845	0.785231	-1.25898	0.000183809	0.00196203	0
ENSMUSG00000025825	Iscu	-1.1765	0.00433781	0.0385664	1.11923	0.000747727	0.00629239	1
ENSMUSG00000024354	Slc23a1	1.57208	1.31e-05	0.000385607	-0.41633	0.0624516	0.186086	0
ENSMUSG00000078619	Smarcd2	1.079	0.00196624	0.021394	-0.390031	0.0340786	0.121295	0
ENSMUSG00000024254	Abcg8	2.03629	6.37e-07	3.01e-05	-1.76821	1.21e-06	2.67e-05	1
ENSMUSG00000006050	Sra1	1.5911	3.49e-05	0.000889267	-0.563851	0.0701206	0.202109	0
ENSMUSG00000006024	Napa	0.418951	0.245391	0.524965	-0.830448	0.00355332	0.0218012	0
ENSMUSG00000037487	Ubr5	1.32409	8.95e-05	0.00191279	-0.156425	0.45855	0.677775	0
ENSMUSG00000019254	Ppp1r12c	-0.247046	0.463271	0.723562	-0.685331	0.0089124	0.0447949	0
ENSMUSG00000057229	Dmac2	1.10642	0.00198961	0.021533	-1.32283	6.23e-09	2.42e-07	1
ENSMUSG00000029467	Atp2a2	0.683874	0.0813568	0.28197	0.800837	0.00146198	0.0108205	0
ENSMUSG00000031438	Rnf128	1.38809	0.00287858	0.0284896	0.608181	0.0556962	0.172212	0
ENSMUSG00000015087	Rabl6	1.21424	0.00132553	0.0158644	-0.936543	0.00376625	0.022739	1
ENSMUSG00000027809	Etfdh	0.735823	0.03021	0.151552	-1.07965	5.62e-07	1.34e-05	0
ENSMUSG00000058600	Rpl30	-1.67385	9.22e-05	0.00194772	0.517898	0.18775	0.395609	0
ENSMUSG00000020708	Psmc5	-1.30966	5.97e-05	0.00137567	0.576147	0.00867263	0.0438529	1
ENSMUSG00000035992	Fnip1	1.64856	0.000416693	0.00633422	-0.34166	0.235756	0.45597	0
ENSMUSG00000062624	Cyp2c67	-1.3666	0.0016778	0.0188841	0.418598	0.170767	0.371351	0
ENSMUSG00000027531	Impa1	0.537322	0.174443	0.440794	1.28065	7.44e-07	1.74e-05	0
ENSMUSG00000090935	Synj2bp	-1.38755	0.000181173	0.00335693	-0.617	0.0516705	0.163602	0
ENSMUSG00000023393	Slc17a9	-2.38917	9.76e-08	6.15e-06	-2.22398	9.77e-06	0.000160325	1
ENSMUSG00000018849	Wwc1	-1.04569	0.00153072	0.0176225	0.610455	0.00549327	0.0306299	1
ENSMUSG00000033955	Tnks1bp1	1.24952	0.000404387	0.0062006	0.324744	0.0870757	0.234986	0
ENSMUSG00000024985	Tcf7l2	-0.536762	0.219845	0.498172	-1.70865	1.02e-05	0.000165795	0
ENSMUSG00000034429	Zfp707	0.0497754	0.899552	0.967693	-1.31595	0.000148485	0.00163403	0
ENSMUSG00000052656	Rnf103	1.62691	0.000150138	0.00285181	-0.091565	0.787502	0.891975	0
ENSMUSG00000025509	Pnpla2	1.75735	6.9e-06	0.000225668	-1.39976	6.48e-06	0.000112971	1
ENSMUSG00000046070	Igfals	-0.267769	0.497501	0.749095	1.00945	0.0049048	0.028136	0
ENSMUSG00000031958	Ldhd	-0.379844	0.208821	0.48532	-0.956997	1.86e-05	0.000278214	0
ENSMUSG00000106864	Gtf3c2	0.204897	0.542969	0.781827	-0.812059	0.000540683	0.00489033	0
ENSMUSG00000024425	Ndfip1	-0.300805	0.495978	0.748028	1.41907	0.000285434	0.0028668	0
ENSMUSG00000042524	Sun2	1.93672	2.44e-08	1.86e-06	-1.1937	2.33e-06	4.63e-05	1
ENSMUSG00000032501	Trib1	1.35852	0.000400125	0.00616204	-0.883034	0.000301117	0.00299764	1
ENSMUSG00000050565	Tor1aip2	0.256618	0.481171	0.737139	0.574893	0.00880728	0.0444188	0
ENSMUSG00000002379	Ndufa11	-0.780631	0.119954	0.353022	1.36225	0.00198725	0.013778	0
ENSMUSG00000029578	Wipi2	0.467774	0.166575	0.427966	-0.538434	0.00763502	0.039634	0
ENSMUSG00000041777	Cir1	-1.87869	0.000283512	0.00479163	-2.18559	1.22e-06	2.68e-05	1
ENSMUSG00000030826	Bcat2	0.299813	0.446351	0.712452	-0.721205	0.00471698	0.0273124	0
ENSMUSG00000021097	Clmn	1.04708	0.00508362	0.0432964	-0.00353534	0.989496	0.995522	0
ENSMUSG00000029304	Spp1	0.00920641	0.987902	0.996415	1.46013	0.0055628	0.0309423	0
ENSMUSG00000006699	Cdc42	-1.1445	0.00110198	0.0136522	0.677962	0.010544	0.0509861	0
ENSMUSG00000028426	Rad23b	-0.799145	0.0490398	0.203387	1.04526	0.000431861	0.00407324	0
ENSMUSG00000002833	Hdgfl2	0.228697	0.548274	0.784906	-1.1071	0.00014052	0.00156547	0
ENSMUSG00000025935	Tram1	-1.79094	0.000216899	0.00386328	1.13984	0.00476437	0.0275053	1
ENSMUSG00000046718	Bst2	-0.334755	0.401026	0.676935	1.52485	6.83e-09	2.62e-07	0
ENSMUSG00000023057	Fabp2	-1.12104	0.00206916	0.0221128	2.07719	1.45e-23	4.05e-21	1
ENSMUSG00000022514	Il1rap	1.23358	0.00390227	0.0356528	-0.566875	0.0572109	0.174974	0
ENSMUSG00000024610	Cd74	-0.661574	0.170577	0.434972	1.64017	6.85e-07	1.6e-05	0
ENSMUSG00000008200	Fnbp4	2.11682	5.3e-09	4.52e-07	-0.351673	0.150524	0.343139	0
ENSMUSG00000051483	Cbr1	0.489656	0.238119	0.519015	1.64855	4.19e-11	2.37e-09	0
ENSMUSG00000000399	Ndufa9	-0.852591	0.0581638	0.228254	2.00423	4.45e-08	1.4e-06	0
ENSMUSG00000032621	Srek1	1.04632	0.00459234	0.0400882	-0.034422	0.902395	0.954554	0
ENSMUSG00000031446	Cul4a	1.28795	0.00197076	0.0214072	-0.257858	0.375699	0.607437	0
ENSMUSG00000065990	Aurkaip1	-0.228882	0.566775	0.796557	0.568063	0.00646235	0.0348231	0
ENSMUSG00000084319	Tpt1-ps3	-0.86553	0.0198754	0.112933	1.16677	3.05e-05	0.000426375	0
ENSMUSG00000031229	Atrx	1.33501	0.00149189	0.0172316	-0.0476951	0.828716	0.914849	0
ENSMUSG00000028719	Cmpk1	-1.26103	0.00404173	0.0366422	1.03772	0.00319282	0.0199985	1
ENSMUSG00000062646	Ganc	0.64799	0.0410003	0.182953	-1.24379	7.61e-10	3.45e-08	0
ENSMUSG00000037936	Scarb1	2.00433	4.11e-09	3.62e-07	-1.21322	1.29e-08	4.56e-07	1
ENSMUSG00000022304	Dpys	0.294041	0.429426	0.700144	-0.801878	0.000369444	0.00359068	0
ENSMUSG00000026349	Ccnt2	1.8178	6.84e-06	0.000224715	-0.0467882	0.838474	0.920039	0
ENSMUSG00000074064	Mlycd	0.881155	0.0136695	0.0874386	-0.747292	6.71e-05	0.000834364	0
ENSMUSG00000038762	Abcf1	0.65446	0.0449697	0.19223	-0.780741	0.000164848	0.00178562	0
ENSMUSG00000022956	Atp5o	-1.36323	0.00023692	0.0041485	1.78085	5.51e-09	2.17e-07	1
ENSMUSG00000029761	Cald1	-1.57402	1.71e-06	6.79e-05	0.674372	0.00347608	0.0214508	1
ENSMUSG00000053768	Chchd3	-0.746511	0.0489366	0.203278	1.19437	3.75e-05	0.000504005	0
ENSMUSG00000040774	Cept1	0.449229	0.292093	0.574077	1.31722	1.3e-11	8.16e-10	0
ENSMUSG00000059534	Uqcr10	-0.679486	0.116371	0.347307	1.32438	0.000222219	0.00231514	0
ENSMUSG00000039062	Anpep	1.50891	0.000186826	0.00344359	0.302653	0.127313	0.306461	0
ENSMUSG00000090778	Gm3235	-0.168448	0.716988	0.884737	-2.19679	2.01e-07	5.33e-06	0
ENSMUSG00000022443	Myh9	0.546898	0.256513	0.537195	0.899256	0.00761434	0.0395939	0
ENSMUSG00000000787	Ddx3x	0.737937	0.0368411	0.171482	-0.525246	0.00720437	0.0379168	0
ENSMUSG00000037797	Adh4	-0.538435	0.186626	0.456064	-1.55444	9.51e-05	0.00111223	0
ENSMUSG00000046062	Ppp1r15b	0.225626	0.646219	0.843657	1.4186	0.000637716	0.00556626	0
ENSMUSG00000014867	Surf4	-0.151556	0.731105	0.890935	1.06983	0.00347543	0.0214508	0
ENSMUSG00000029864	Gstk1	-0.39132	0.261909	0.542906	0.726076	0.00173995	0.0123931	0
ENSMUSG00000028240	Cyp7a1	1.78124	0.00342458	0.0326121	1.42385	0.00105248	0.00834234	1
ENSMUSG00000021427	Ssr1	-0.291833	0.477845	0.735147	0.908572	0.000664258	0.00573393	0
ENSMUSG00000026353	Ubxn4	-0.408863	0.253114	0.533669	0.641992	0.0100643	0.0492342	0
ENSMUSG00000024773	Atg2a	1.58193	0.000978663	0.012445	-1.66347	8.35e-10	3.77e-08	1
ENSMUSG00000030674	Qprt	-0.26945	0.53738	0.777886	1.44641	1.26e-05	0.000201224	0
ENSMUSG00000068267	Cenpb	-1.19197	0.00020652	0.00372493	0.446941	0.047257	0.153396	0
ENSMUSG00000026691	Fmo3	2.03329	0.607812	NA	9.3077	6.12e-34	3.78e-31	0
ENSMUSG00000024759	Atl3	-0.284329	0.419296	0.692176	0.70797	0.00199716	0.0138222	0
ENSMUSG00000052914	Cyp2j6	0.932291	0.00620589	0.0501209	-0.723752	0.00287542	0.0183923	0
ENSMUSG00000003123	Lipe	-0.215941	0.652617	0.847875	-2.89579	8.38e-09	3.14e-07	0
ENSMUSG00000067656	Slc22a27	-1.51415	0.147014	0.397377	4.09118	0.00214961	0.0146271	0
ENSMUSG00000040147	Maob	-1.01872	0.00902105	0.0656981	1.96004	3.82e-14	3.59e-12	0
ENSMUSG00000022244	Amacr	0.747188	0.0423151	0.185904	-0.772593	0.00069465	0.00594379	0
ENSMUSG00000025004	Cyp2c40	-1.12052	0.780433	NA	10.4535	2.2e-22	4.96e-20	0
ENSMUSG00000071655	Ubxn1	-1.00309	0.00287196	0.0284507	0.163835	0.540607	0.739317	0
ENSMUSG00000023939	Mrpl14	-0.381974	0.35593	0.634283	0.933768	0.00762114	0.0396117	0
ENSMUSG00000063849	Ppcdc	0.109781	0.753983	0.902494	-1.37359	3.31e-05	0.000455506	0
ENSMUSG00000040824	Snrpd2	-0.789866	0.0894381	0.29874	1.51803	6.42e-05	0.000804919	0
ENSMUSG00000032842	Abcc10	1.61838	1.9e-06	7.49e-05	-1.21881	8.44e-05	0.00100694	1
ENSMUSG00000020572	Nampt	1.16462	0.00469984	0.0407576	0.824124	0.00113861	0.00885156	1
ENSMUSG00000020250	Txnrd1	0.0222284	0.950656	0.983854	0.641462	0.00976415	0.0480668	0
ENSMUSG00000020532	Acaca	1.61739	0.000241804	0.00420771	-1.63238	6.93e-05	0.000857877	1
ENSMUSG00000070394	Tmem256	-1.05888	0.0758316	0.270036	1.89361	1.01e-06	2.27e-05	0
ENSMUSG00000029632	Ndufa4	-1.22512	0.0040563	0.0367024	1.64581	2.38e-05	0.00034474	1
ENSMUSG00000029060	Mib2	-0.135352	0.706584	0.879282	-1.08877	0.000573942	0.00513985	0
ENSMUSG00000024371	C2	0.896588	0.071223	0.259751	-1.53724	0.00146468	0.0108336	0
ENSMUSG00000036585	Fgf1	1.52235	0.00045435	0.00678284	-1.08659	0.00358965	0.0219782	1
ENSMUSG00000040054	Baz2a	1.45554	0.000430798	0.0064969	-0.149051	0.550678	0.747426	0
ENSMUSG00000066153	Mup21	1.31769	0.0446267	0.19162	-3.22374	2.86e-06	5.52e-05	0
ENSMUSG00000032295	Man2c1	0.0927894	0.792613	0.922332	-1.26785	5.82e-06	0.000103427	0
ENSMUSG00000020917	Acly	2.21605	0.000238588	0.00415859	-1.2957	0.037804	0.131358	0
ENSMUSG00000018166	Erbb3	1.48683	0.000197024	0.00360019	0.136769	0.53595	0.736209	0
ENSMUSG00000025544	Tm9sf2	1.42582	0.0009682	0.0123565	0.212227	0.538425	0.737967	0
ENSMUSG00000042010	Acacb	3.35363	8.91e-12	1.39e-09	-0.436303	0.303582	0.534012	0
ENSMUSG00000018900	Slc22a5	4.65703	1.24e-26	8.72e-24	-2.81542	7.91e-22	1.69e-19	1
ENSMUSG00000022000	Zc3h13	1.1976	0.000331678	0.00539041	-0.847053	0.00118014	0.00913209	1
ENSMUSG00000050732	Vamp8	-1.40385	0.000160654	0.00301903	0.562861	0.112859	0.282594	0
ENSMUSG00000026202	Tuba4a	-1.23814	0.00314453	0.0305502	0.822038	0.0143833	0.0644011	0
ENSMUSG00000022285	Ywhaz	-0.703865	0.073305	0.264699	0.881859	0.00453312	0.0264567	0
ENSMUSG00000020087	Tysnd1	1.02958	0.00173306	0.019403	-0.538054	0.00472389	0.0273254	1
ENSMUSG00000028086	Fbxw7	-0.825904	0.0484119	0.201891	-1.33347	0.000936191	0.00757958	0
ENSMUSG00000021458	Aopep	1.42246	0.000380343	0.00593515	-1.21912	0.000414849	0.00393737	1
ENSMUSG00000030340	Scnn1a	1.63827	6.41e-05	0.0014553	-1.07787	7.46e-05	0.000909355	1
ENSMUSG00000117390	Gm50080	-1.17165	0.013525	0.0867055	-4.06073	2.05e-14	2.12e-12	0
ENSMUSG00000068921	Dap3	-0.355205	0.400964	0.676935	-1.06372	0.00801402	0.0411073	0
ENSMUSG00000051586	Mical3	0.99845	0.0104607	0.0729561	-0.826514	0.0054973	0.030636	0
ENSMUSG00000021969	Zdhhc20	-1.28315	0.000544537	0.00786462	-1.24614	0.000211187	0.00221595	1
ENSMUSG00000044080	S100a1	-0.629919	0.111796	0.339733	1.61697	5.97e-08	1.82e-06	0
ENSMUSG00000026189	Pecr	-1.09141	0.00197997	0.0214632	1.41058	3.56e-06	6.7e-05	1
ENSMUSG00000032582	Rbm6	-0.0271998	0.943996	0.9822	-1.019	0.00182343	0.0128627	0
ENSMUSG00000026436	Elk4	1.30349	0.000366096	0.00576308	-0.675775	0.00212593	0.0145249	1
ENSMUSG00000060992	Copz1	-0.394782	0.29869	0.581192	0.76673	0.00343356	0.0212331	0
ENSMUSG00000028672	Hmgcl	-1.09752	0.00118714	0.0143707	-0.199065	0.446685	0.668002	0
ENSMUSG00000005161	Prdx2	-0.471433	0.368936	0.646462	1.61564	6.87e-06	0.000119039	0
ENSMUSG00000067847	Romo1	-0.11661	0.846434	0.946746	1.86773	0.00110281	0.00860037	0
ENSMUSG00000074733	Zfp950	-0.0712772	0.850393	0.949268	0.895403	0.000274997	0.00277624	0
ENSMUSG00000069045	Ddx3y	0.407263	0.433229	0.702297	-9.81515	9.45e-30	4.1e-27	0
ENSMUSG00000051223	Bzw1	-0.750125	0.0548809	0.220357	0.887497	0.00275688	0.0177698	0
ENSMUSG00000037820	Tgm2	-1.10037	0.000928438	0.0119834	0.753783	0.00138316	0.0104012	1
ENSMUSG00000015363	Trabd	0.376755	0.351151	0.630012	-1.07248	0.000151446	0.00166039	0
ENSMUSG00000050621	Rps27rt	-0.88827	0.0869582	0.293279	-1.55113	0.00375555	0.0226861	0
ENSMUSG00000025195	Dnmbp	3.05822	9.16e-14	2.02e-11	-1.11446	0.000597508	0.00529009	1
ENSMUSG00000008226	Scrn3	-1.4303	2.25e-05	0.000620449	-0.762945	0.00387346	0.0232427	1
ENSMUSG00000030681	Mvp	-0.189588	0.652499	0.847875	1.31616	1.14e-05	0.000184323	0
ENSMUSG00000026822	Lcn2	0.999532	0.323128	0.605507	3.44244	0.00271878	0.0175822	0
ENSMUSG00000016528	Mapkapk2	1.15771	0.00059804	0.00844092	-1.21004	9.06e-09	3.34e-07	1
ENSMUSG00000061288	Taok3	0.102211	0.798924	0.925117	-1.00156	0.00707179	0.0374027	0
ENSMUSG00000093803	Ppp2r3d	-0.784124	0.0213851	0.119144	-0.937078	0.00183371	0.0129196	0
ENSMUSG00000020644	Id2	-1.85625	0.000434857	0.00651669	1.88014	2.82e-05	0.000399976	1
ENSMUSG00000059142	Zfp945	-2.46249	2.46e-11	3.38e-09	-0.194894	0.550909	0.747567	0
ENSMUSG00000020455	Trim11	1.49437	4.32e-05	0.00106106	-1.61934	1.23e-11	7.77e-10	1
ENSMUSG00000026895	Ndufa8	-0.549379	0.270004	0.550164	1.37479	0.000655847	0.00569485	0
ENSMUSG00000033577	Myo6	2.7484	6.92e-12	1.11e-09	-0.614225	0.0226337	0.0904014	0
ENSMUSG00000036833	Pnpla7	0.208943	0.557275	0.790239	-1.00974	0.000277458	0.00279868	0
ENSMUSG00000034602	Mon2	1.23001	0.000368197	0.00577971	-0.633026	0.00574127	0.0317243	1
ENSMUSG00000020893	Per1	4.18887	9.77e-26	6.46e-23	-1.27915	1.04e-07	3e-06	1
ENSMUSG00000062825	Actg1	-1.00479	0.00501833	0.0428361	0.275425	0.300392	0.530548	0
ENSMUSG00000003435	Supt5	0.547465	0.117386	0.349491	-0.872427	0.00142164	0.0105944	0
ENSMUSG00000034248	Slc25a37	1.57574	0.000282096	0.00477532	0.890882	0.00106395	0.00840098	1
ENSMUSG00000021771	Vdac2	-0.126319	0.739507	0.894783	0.66976	0.0055806	0.0310119	0
ENSMUSG00000107529	Gm44291	-2.35302	0.000162888	0.00305019	-3.75919	9.57e-09	3.51e-07	1
ENSMUSG00000042202	Slc35e2	0.217966	0.628537	0.83431	1.19403	1.05e-06	2.35e-05	0
ENSMUSG00000030533	Unc45a	1.50597	5.8e-05	0.0013548	-2.26381	1.91e-13	1.57e-11	1
ENSMUSG00000040918	Slc19a2	1.8594	9.74e-05	0.0020272	0.100304	0.799643	0.899387	0
ENSMUSG00000032633	Flcn	1.14263	0.00554875	0.0459357	-0.1748	0.593085	0.773908	0
ENSMUSG00000024958	Gpr137	-0.672784	0.0871471	0.293729	-1.17727	0.00204545	0.0141102	0
ENSMUSG00000054676	1600014C10Rik	-0.469262	0.223209	0.502245	0.935718	0.000402295	0.00384618	0
ENSMUSG00000021775	Nr1d2	1.62028	0.000527404	0.00765423	-0.0954666	0.717827	0.852483	0
ENSMUSG00000017677	Wsb1	2.49018	5.25e-07	2.55e-05	-0.932836	0.0267484	0.101516	0
ENSMUSG00000063382	Bcl9l	0.276241	0.459112	0.720469	-0.695791	0.00210827	0.0144379	0
ENSMUSG00000050608	Micos10	0.567926	0.215484	0.492722	1.12173	8.44e-07	1.95e-05	0
ENSMUSG00000033446	Lpar6	1.29243	0.00133111	0.015893	0.358262	0.120984	0.29642	0
ENSMUSG00000061689	Dlgap4	-0.298658	0.442201	0.709074	-1.10707	0.00033715	0.00332641	0
ENSMUSG00000078675	Mup16	0.671203	0.204347	0.479164	-2.93707	1.1e-06	2.45e-05	0
ENSMUSG00000041936	Agrn	1.11302	0.0114577	0.0776073	-1.15618	0.00012997	0.00146463	0
ENSMUSG00000051495	Irf2bp2	1.66931	0.000432089	0.0064969	-0.388385	0.363012	0.594585	0
ENSMUSG00000026950	Neb	1.02874	0.0223675	0.123087	1.14269	1.62e-06	3.39e-05	0
ENSMUSG00000075552	Cyp3a41b	NA	NA	NA	12.0414	1.45e-23	4.05e-21	0
ENSMUSG00000011158	Brf1	-0.159703	0.697291	0.873368	-1.14388	7.65e-05	0.000928042	0
ENSMUSG00000001017	Chtop	0.365996	0.349869	0.628884	-0.765321	0.00669756	0.0358109	0
ENSMUSG00000028957	Per3	3.7727	2.7e-11	3.66e-09	0.364224	0.379673	0.61105	0
ENSMUSG00000087470	A630031M04Rik	0.0757562	0.83015	0.939887	-1.76204	3.64e-13	2.83e-11	0
ENSMUSG00000056167	Cnot10	0.044904	0.921458	0.973345	-1.40421	0.000760034	0.0063731	0
ENSMUSG00000036748	Cuedc2	-1.06031	0.00644741	0.0514081	-1.17149	0.00168175	0.012059	0
ENSMUSG00000033594	Spata2l	1.74389	5.88e-05	0.00136891	-2.25384	5.05e-09	2e-07	1
ENSMUSG00000022354	Ndufb9	-1.57516	0.00193591	0.0211809	1.86944	0.0001968	0.00208175	1
ENSMUSG00000025159	Mms19	0.843647	0.0161772	0.0979706	-2.05133	1.69e-11	1.03e-09	0
ENSMUSG00000016427	Ndufa1	-0.381372	0.435346	0.703845	2.15387	4.49e-07	1.1e-05	0
ENSMUSG00000030541	Idh2	-1.07202	0.0184333	0.107215	2.13617	8.94e-14	7.76e-12	0
ENSMUSG00000027367	Stard7	-0.409188	0.275638	0.556961	0.747947	0.00283729	0.0181782	0
ENSMUSG00000041881	Ndufa7	0.219416	0.665357	0.854305	1.37571	1.68e-06	3.49e-05	0
ENSMUSG00000028745	Capzb	-1.31389	0.000710991	0.00975653	0.802272	0.0068138	0.0363	1
ENSMUSG00000040350	Trim7	0.808992	0.107236	0.332325	-1.50028	0.0030221	0.0191324	0
ENSMUSG00000013997	Nit1	0.312375	0.422055	0.694183	-0.713783	0.00127807	0.00973576	0
ENSMUSG00000008036	Ap2s1	-0.442249	0.321837	0.60405	0.855722	0.00999066	0.0489559	0
ENSMUSG00000052934	Fbxo31	1.91937	1.41e-08	1.12e-06	-1.89586	3.34e-22	7.4e-20	1
ENSMUSG00000028670	Lypla2	-0.443938	0.351902	0.630611	1.02899	0.00267201	0.0173659	0
ENSMUSG00000062300	Nectin2	0.097646	0.833709	0.941672	-1.15667	0.000191135	0.00203467	0
ENSMUSG00000038286	Bphl	-0.525302	0.145854	0.395327	1.23395	1.09e-07	3.13e-06	0
ENSMUSG00000070327	Rnf213	1.62079	2.71e-05	0.000720964	0.277495	0.299718	0.529757	0
ENSMUSG00000084786	Ubl5	-0.936112	0.0457804	0.194365	1.7881	2.4e-05	0.000347364	0
ENSMUSG00000027222	Pex16	0.754795	0.0622715	0.23857	-1.00068	0.00162281	0.0117224	0
ENSMUSG00000048154	Kmt2d	0.647944	0.236654	0.517422	1.46941	0.00157498	0.0114494	0
ENSMUSG00000053931	Cnn3	-0.752042	0.11527	0.345716	1.0965	0.00183368	0.0129196	0
ENSMUSG00000028648	Ndufs5	-0.815123	0.108388	0.334609	2.26981	6.39e-08	1.93e-06	0
ENSMUSG00000116004	Gm49539	-2.50763	2.26e-07	1.23e-05	-2.99303	3.29e-09	1.34e-07	1
ENSMUSG00000060224	Pyroxd2	0.490277	0.161562	0.421514	-1.28274	7.27e-06	0.000124846	0
ENSMUSG00000040146	Rgl3	1.13411	0.00239524	0.0245797	-0.0562031	0.81872	0.90968	0
ENSMUSG00000030814	Bcl7c	-0.959708	0.0041129	0.0370968	-0.371502	0.116633	0.289294	0
ENSMUSG00000041571	Selenow	-0.953281	0.0109981	0.0756567	1.00871	9.79e-07	2.22e-05	0
ENSMUSG00000061028	Clasrp	-0.420609	0.282735	0.563765	-1.11929	0.00292803	0.0186983	0
ENSMUSG00000079563	Pglyrp2	0.864699	0.1196	0.35247	1.29567	0.00214898	0.0146271	0
ENSMUSG00000026542	Apcs	-0.181453	0.755211	0.902684	1.4562	0.00844919	0.042908	0
ENSMUSG00000031897	Psmb10	-0.900391	0.0346498	0.165282	1.86644	3.7e-12	2.57e-10	0
ENSMUSG00000005779	Psmb4	-0.751543	0.0430031	0.187773	0.86938	0.00473202	0.0273455	0
ENSMUSG00000026669	Mcm10	1.75358	7.05e-05	0.00158061	-3.51378	2.14e-18	3.48e-16	1
ENSMUSG00000111361	Gm47445	-2.71144	2.97e-06	0.000111565	-1.95951	0.00800761	0.0411073	1
ENSMUSG00000026043	Col3a1	-1.09398	0.0130174	0.084338	1.06752	0.00505653	0.0287952	0
ENSMUSG00000031842	Pde4c	0.866794	0.0101735	0.071471	-0.68981	0.00196186	0.0136666	0
ENSMUSG00000025574	Tk1	1.33422	0.0027439	0.027413	-0.454498	0.167002	0.365846	0
ENSMUSG00000064347	mt-Ta	-1.97101	0.00316231	0.0306666	-3.72694	3.15e-06	6.02e-05	1
ENSMUSG00000097042	Gm17491	-0.45001	0.373035	0.649877	-1.50506	0.000774548	0.00646707	0
ENSMUSG00000023249	Parp3	0.245966	0.460974	0.721573	-0.831828	0.00116705	0.00903675	0
ENSMUSG00000028960	Ube4b	0.990569	0.0134796	0.086643	-0.566765	0.00419316	0.0248802	0
ENSMUSG00000032609	Klhdc8b	0.362387	0.388216	0.665531	-1.72625	3.76e-05	0.000504492	0
ENSMUSG00000079197	Psme2	-1.19504	0.00421343	0.0377716	1.53653	1.76e-06	3.61e-05	1
ENSMUSG00000030822	Prr14	0.787971	0.0589245	0.230331	-1.46719	0.000169007	0.00182394	0
ENSMUSG00000033161	Atp1a1	2.18189	3.27e-07	1.69e-05	-0.686232	0.00439248	0.0257841	1
ENSMUSG00000028743	Akr7a5	-1.12229	0.00562784	0.0464813	0.316996	0.25302	0.477276	0
ENSMUSG00000000739	Sult5a1	-0.245416	0.612066	0.823875	-1.62465	9.75e-06	0.000160222	0
ENSMUSG00000002015	Bcap31	0.634896	0.175479	0.441968	1.25541	1.75e-05	0.000266241	0
ENSMUSG00000030671	Pde3b	1.7492	0.000131779	0.0025629	-0.444575	0.189325	0.39748	0
ENSMUSG00000024190	Dusp1	0.495458	0.237277	0.518033	-1.2067	0.00168369	0.0120656	0
ENSMUSG00000025277	Abhd6	2.41111	3.65e-11	4.83e-09	-1.52183	3.69e-12	2.57e-10	1
ENSMUSG00000025223	Ldb1	0.970473	0.00292931	0.0288567	-1.33141	2.32e-07	6.04e-06	1
ENSMUSG00000032330	Cox7a2	-1.03039	0.0193451	0.111053	1.37219	0.000626211	0.00547806	0
ENSMUSG00000028343	Erp44	1.05193	0.0111917	0.0766398	0.808824	0.000157186	0.00171371	0
ENSMUSG00000003555	Cyp17a1	4.31459	7.41e-08	4.9e-06	1.42626	0.000694066	0.00594313	1
ENSMUSG00000027610	Gss	-0.420056	0.260813	0.541484	0.869602	4.16e-05	0.000552739	0
ENSMUSG00000038366	Lasp1	-1.49321	0.000890324	0.0115863	1.48118	0.000371069	0.00360278	1
ENSMUSG00000033429	Mcee	-0.445874	0.295508	0.57812	1.50789	1.07e-05	0.000173756	0
ENSMUSG00000066621	Tecpr1	-0.273874	0.429353	0.700144	-1.28727	1.01e-06	2.27e-05	0
ENSMUSG00000028932	Psmc2	-0.875959	0.0420652	0.185129	0.883431	0.000845566	0.00695118	0
ENSMUSG00000046861	Hectd3	0.644764	0.0806725	0.280833	-0.856218	0.000820167	0.00677562	0
ENSMUSG00000020706	Ftsj3	-0.21601	0.624059	0.831346	-1.45636	0.000702721	0.00598978	0
ENSMUSG00000031665	Sall1	1.27515	0.0160623	0.0976664	1.9291	3.37e-12	2.38e-10	0
ENSMUSG00000044627	Swi5	-1.07256	0.0116993	0.07849	1.81983	1.01e-07	2.94e-06	0
ENSMUSG00000102095	C730036E19Rik	1.66742	0.00210939	0.0223844	0.356232	0.461784	0.680209	0
ENSMUSG00000026849	Tor1a	1.59566	0.00111559	0.0137564	-0.524806	0.0686338	0.198948	0
ENSMUSG00000023495	Pcbp4	-0.5208	0.185847	0.455363	-1.10602	0.00426331	0.0251574	0
ENSMUSG00000023206	Il15ra	2.52486	1.5e-09	1.53e-07	-0.0414511	0.889905	0.94913	0
ENSMUSG00000071632	2510002D24Rik	-0.0685447	0.848031	0.947531	-1.60376	4.34e-10	2.09e-08	0
ENSMUSG00000059811	Atl2	1.65954	0.00563429	0.0464983	0.176251	0.581573	0.767946	0
ENSMUSG00000049553	Polr1a	0.305968	0.414662	0.68939	-1.29754	4.08e-06	7.56e-05	0
ENSMUSG00000022498	Txndc11	0.572732	0.117617	0.349676	-1.24866	3.37e-05	0.00046232	0
ENSMUSG00000055850	Rnf181	-0.70504	0.0639792	0.243139	0.616453	0.0075163	0.0392204	0
ENSMUSG00000035878	Hykk	-0.336671	0.458608	0.720077	1.0681	0.00485833	0.0279378	0
ENSMUSG00000032187	Smarca4	0.665123	0.0503189	0.207069	-0.626913	0.00232483	0.0155576	0
ENSMUSG00000003810	Mast2	-0.134868	0.789006	0.920383	-1.4067	0.000936221	0.00757958	0
ENSMUSG00000018102	H2bc4	-1.37201	0.00239885	0.0245929	1.5611	0.000179911	0.00192568	1
ENSMUSG00000029048	Rer1	-0.0484938	0.894072	0.966971	0.654491	0.00520282	0.0294141	0
ENSMUSG00000022844	Pdia5	2.23034	3.88e-08	2.79e-06	-1.03911	0.00105156	0.00834066	1
ENSMUSG00000021411	Pxdc1	0.418529	0.319877	0.601654	0.678417	0.00170918	0.0122109	0
ENSMUSG00000004187	Kifc2	1.11576	0.00543659	0.0453621	-1.30725	9.23e-05	0.0010848	1
ENSMUSG00000026888	Grb14	0.402592	0.222124	0.501204	-0.626002	0.00350787	0.0215562	0
ENSMUSG00000072501	Phf20l1	0.811226	0.0241838	0.130145	-0.687951	0.00722698	0.0380178	0
ENSMUSG00000024561	Mbd1	1.48245	0.000870224	0.0114189	-1.11933	0.00588326	0.0322809	1
ENSMUSG00000057880	Abat	-1.37697	0.000541375	0.00783549	0.60676	0.087156	0.235095	0
ENSMUSG00000034252	Senp6	0.468222	0.225429	0.504556	-0.759445	0.00337558	0.0209075	0
ENSMUSG00000026511	Srp9	-1.60309	0.000284127	0.00479436	1.70344	2.78e-05	0.000396196	1
ENSMUSG00000063704	Mapk15	-1.11267	0.00638459	0.0511347	-1.27856	0.00447398	0.0261898	0
ENSMUSG00000082884	Gm13339	0.71184	0.194628	0.465874	-1.29594	0.000384412	0.00369937	0
ENSMUSG00000081895	Rpl17-ps10	-1.93113	8.42e-05	0.0018138	0.147952	0.759483	0.87657	0
ENSMUSG00000022010	Tsc22d1	-0.58452	0.173597	0.439714	-1.28763	0.0015993	0.0115882	0
ENSMUSG00000078671	Chd2	0.806906	0.0220743	0.121829	-0.757247	0.00424517	0.0250755	0
ENSMUSG00000039367	Sec24c	0.807509	0.0428413	0.187375	-0.801481	0.00335378	0.0207945	0
ENSMUSG00000071645	Tut1	0.20365	0.657736	0.850705	-1.72788	8.05e-05	0.000970103	0
ENSMUSG00000025878	Uimc1	1.18087	0.000649708	0.00909248	-1.35875	5.35e-08	1.66e-06	1
ENSMUSG00000024566	Atp9b	1.18218	0.00125931	0.0151403	-0.569779	0.00766865	0.0396794	1
ENSMUSG00000020614	Fam20a	0.474876	0.302294	0.585228	-1.07963	0.000151854	0.0016626	0
ENSMUSG00000033377	Palmd	1.45636	0.000180754	0.00335693	-0.361626	0.17636	0.37982	0
ENSMUSG00000032959	Pebp1	-1.37801	0.000834797	0.0110966	1.62298	1.59e-06	3.34e-05	1
ENSMUSG00000021273	Fdft1	-0.16639	0.707788	0.88027	0.935662	0.00229188	0.0153634	0
ENSMUSG00000031485	Plpbp	1.21797	0.00104928	0.0131533	-0.673663	0.0147188	0.0655779	0
ENSMUSG00000058833	Rex1bd	-0.594344	0.170965	0.435451	1.3684	0.000230986	0.00239796	0
ENSMUSG00000002944	Cd36	0.0263391	0.964502	0.987079	1.42126	0.008085	0.0414352	0
ENSMUSG00000021149	Gtpbp4	0.222409	0.568655	0.797883	-1.49837	1.69e-06	3.51e-05	0
ENSMUSG00000024456	Diaph1	-0.806006	0.0238167	0.128365	0.734457	0.00205057	0.0141335	0
ENSMUSG00000054312	Mrps21	-0.469528	0.28131	0.562619	1.44174	2e-05	0.000296646	0
ENSMUSG00000044676	Zfp612	1.96163	2.38e-07	1.28e-05	-1.86977	5.87e-10	2.76e-08	1
ENSMUSG00000025795	Rassf3	-0.144246	0.650563	0.84682	-1.40041	3.74e-12	2.58e-10	0
ENSMUSG00000066150	Slc31a1	0.478425	0.296193	0.578804	0.96363	0.004243	0.0250754	0
ENSMUSG00000034911	Ushbp1	-0.0561117	0.880319	0.961571	-1.4322	3.49e-06	6.59e-05	0
ENSMUSG00000047735	Samd9l	-0.55659	0.215172	0.492717	2.26522	2.07e-21	4.2e-19	0
ENSMUSG00000063450	Syne2	1.68034	0.00253755	0.0258395	0.85658	0.0125696	0.0580529	0
ENSMUSG00000010406	Mrpl52	-1.15305	0.00498827	0.04263	0.285072	0.400673	0.630066	0
ENSMUSG00000025579	Gaa	1.20258	0.00575722	0.047365	-0.851563	0.00419513	0.0248802	1
ENSMUSG00000038895	Zfp653	-0.422283	0.33242	0.613038	-1.50918	0.000684104	0.00587191	0
ENSMUSG00000036908	Unc93b1	-0.182721	0.644292	0.841972	0.763345	0.00178392	0.0126525	0
ENSMUSG00000063952	Brpf3	2.32146	5.78e-08	3.89e-06	-1.05541	0.000146879	0.00162398	1
ENSMUSG00000017132	Cyth1	1.68169	0.000207413	0.00373202	-1.34253	1.95e-06	3.96e-05	1
ENSMUSG00000018583	G3bp1	-0.311002	0.456864	0.71854	0.606723	0.00557122	0.0309744	0
ENSMUSG00000026867	Gapvd1	1.13247	0.00167702	0.0188841	-0.449748	0.0644242	0.189924	0
ENSMUSG00000029649	Pomp	-1.35379	0.0016293	0.0184561	2.05172	6.23e-10	2.9e-08	1
ENSMUSG00000024430	Cabyr	3.11347	7.22e-16	2.06e-13	-5.21114	1.3e-74	2.54e-71	1
ENSMUSG00000037580	Gch1	0.0945	0.82609	0.93747	0.768008	0.00779265	0.0401474	0
ENSMUSG00000032946	Rasgrp2	-0.917145	0.0113435	0.0772293	0.93057	9.03e-05	0.00106596	0
ENSMUSG00000005951	Shpk	1.24782	0.0112644	0.0768884	-1.61832	4.64e-05	0.000606418	0
ENSMUSG00000036636	Clcn7	0.555716	0.111114	0.338688	-0.810835	0.000691741	0.00592755	0
ENSMUSG00000005677	Nr1i3	1.92686	0.000943981	0.0121205	0.300812	0.46147	0.680162	0
ENSMUSG00000035969	Rusc2	2.75944	2.31e-09	2.15e-07	-0.87105	0.0010971	0.0085801	1
ENSMUSG00000034006	Slc66a2	1.09613	0.00690132	0.0537277	-0.884652	0.00610922	0.0332051	0
ENSMUSG00000028809	Srrm1	1.25754	0.00347317	0.0330131	-0.118246	0.641432	0.805119	0
ENSMUSG00000030335	Mrpl51	-1.34996	0.00224321	0.0235214	1.71301	7.46e-06	0.00012745	1
ENSMUSG00000031489	Adrb3	1.21665	0.010162	0.0714377	-3.54376	1.63e-40	1.59e-37	0
ENSMUSG00000029622	Arpc1b	-1.70381	6.68e-06	0.00022089	-0.0237833	0.942999	0.972341	0
ENSMUSG00000002052	Supt6	0.535365	0.13658	0.382584	-1.00723	0.000103576	0.00120183	0
ENSMUSG00000046805	Mpeg1	0.0973084	0.828921	0.939373	0.856878	0.00970387	0.0478705	0
ENSMUSG00000030968	Pdilt	-0.361195	0.421446	0.694016	-4.10516	1.18e-21	2.48e-19	0
ENSMUSG00000086443	4933421A08Rik	-1.30876	0.209364	0.485643	-4.1556	1.08e-07	3.12e-06	0
ENSMUSG00000024037	Wdr4	0.694881	0.0956802	0.310937	-0.976419	0.00518554	0.0293447	0
ENSMUSG00000045038	Prkce	-0.459062	0.301528	0.584601	-1.16216	0.00155176	0.0113278	0
ENSMUSG00000028211	Trp53inp1	2.32121	7.51e-05	0.00165877	-1.22233	0.0485316	0.156451	0
ENSMUSG00000111118	Gm6545	-1.46438	0.00533529	0.0447352	-3.46541	5.7e-10	2.7e-08	1
ENSMUSG00000046671	Mtfr1l	0.253259	0.466338	0.726742	-0.78496	0.00211324	0.0144635	0
ENSMUSG00000024413	Npc1	2.06736	2.63e-06	9.98e-05	-0.332214	0.255851	0.48053	0
ENSMUSG00000002660	Clpp	-1.05838	0.00334861	0.0320039	0.625452	0.009148	0.0458025	1
ENSMUSG00000021810	Ecd	-0.53733	0.163186	0.423551	-1.97352	9.69e-08	2.84e-06	0
ENSMUSG00000031839	Hsbp1	-0.570467	0.1423	0.391068	1.25376	3.42e-06	6.47e-05	0
ENSMUSG00000056608	Chd9	1.8409	3.82e-06	0.000138526	-0.891869	0.00271474	0.0175657	1
ENSMUSG00000024571	Naa12	1.02073	0.00444279	0.0392033	-0.756555	0.00704227	0.0372802	1
ENSMUSG00000045409	Trim39	0.220972	0.598678	0.817472	-1.07468	0.000609704	0.00538181	0
ENSMUSG00000027792	Bche	-0.0741924	0.875575	0.959999	1.26424	0.000703088	0.00598978	0
ENSMUSG00000020307	Cdc34	-0.70241	0.0549017	0.220357	0.646922	0.00244237	0.0162147	0
ENSMUSG00000000759	Tubgcp3	1.25025	0.000278352	0.00473258	-0.785664	0.000203283	0.00214067	1
ENSMUSG00000030741	Spns1	0.0329327	0.927839	0.976146	-0.81235	0.0014263	0.0106019	0
ENSMUSG00000069682	Gm10275	-0.97385	0.0140544	0.0891462	1.01466	0.00099678	0.00799263	0
ENSMUSG00000029656	C8b	2.13382	1.32e-06	5.48e-05	-2.55241	6.37e-10	2.94e-08	1
ENSMUSG00000040746	Rnf167	-0.0465191	0.908089	0.969458	-0.737681	0.00105771	0.00836685	0
ENSMUSG00000025893	Kbtbd3	-3.59331	6.8e-24	4.23e-21	-0.657631	0.0659949	0.193112	0
ENSMUSG00000037465	Klf10	1.23817	0.00254591	0.0258997	-1.50638	3.28e-06	6.24e-05	1
ENSMUSG00000046949	Nqo2	-0.730041	0.0837436	0.286734	1.65623	2.8e-09	1.16e-07	0
ENSMUSG00000039220	Ppp1r10	1.84754	5.89e-05	0.00136891	-1.0195	0.00328956	0.0205265	1
ENSMUSG00000068523	Gng5	-0.509547	0.291876	0.574062	1.46893	1.16e-07	3.29e-06	0
ENSMUSG00000020290	Xpo1	1.34926	0.00280489	0.0278807	-1.16536	0.0050263	0.0286648	1
ENSMUSG00000025571	Tnrc6c	-0.464456	0.203686	0.47836	-0.785321	0.00549013	0.0306299	0
ENSMUSG00000035473	Galm	-0.215226	0.631156	0.836062	1.10441	0.00228368	0.0153172	0
ENSMUSG00000028822	Tmem50a	2.42183	1.26e-06	5.31e-05	-0.73537	0.0402733	0.136954	0
ENSMUSG00000031967	Afg3l1	-0.0372695	0.928531	0.976526	-1.03394	0.00553014	0.0308044	0
ENSMUSG00000021670	Hmgcr	3.31342	1.11e-08	8.88e-07	-0.176884	0.582107	0.76817	0
ENSMUSG00000015671	Psma2	-0.946889	0.0464666	0.19657	1.65099	3.54e-05	0.000480102	0
ENSMUSG00000025145	Lrrc45	-0.64202	0.102607	0.32386	-1.55906	3.75e-07	9.36e-06	0
ENSMUSG00000025234	Arih1	0.607259	0.183136	0.452314	-0.948942	0.00700474	0.0371318	0
ENSMUSG00000092008	Cyp2c69	-3.56886	0.371604	NA	11.8841	1.79e-22	4.13e-20	0
ENSMUSG00000060317	Acnat2	-0.524337	0.453328	0.717142	2.26029	0.000507435	0.00465784	0
ENSMUSG00000038267	Slc22a23	1.89782	7.78e-05	0.00170526	-0.229383	0.457185	0.676913	0
ENSMUSG00000117679	Apbb3	1.1729	0.00311319	0.0303877	-1.58248	7.12e-06	0.000122569	1
ENSMUSG00000020022	Ndufa12	-1.34498	0.00753355	0.0572026	1.33994	0.00890052	0.0447544	0
ENSMUSG00000000131	Xpo6	1.02553	0.00558995	0.04622	-1.19466	2.7e-07	6.93e-06	1
ENSMUSG00000018326	Ywhab	-0.426425	0.287506	0.569653	0.922912	0.00110205	0.00860037	0
ENSMUSG00000023007	Prpf40b	0.939901	0.0106826	0.0742099	-0.794525	0.00384287	0.023094	0
ENSMUSG00000030555	Ttc23	1.39873	0.000337124	0.00542219	-1.04396	0.00105927	0.00837348	1
ENSMUSG00000042541	Sem1	-0.315811	0.588925	0.812045	1.78594	0.000792575	0.00659879	0
ENSMUSG00000085148	Mir22hg	2.38174	0.00214754	0.022721	0.66215	0.168166	0.367503	0
ENSMUSG00000067288	Rps28	-1.58431	0.000186736	0.00344359	1.3512	1.13e-06	2.52e-05	1
ENSMUSG00000022193	Psmb5	-0.898603	0.0815863	0.282506	1.64745	8.63e-05	0.00102504	0
ENSMUSG00000074884	Serf2	-0.8864	0.0357174	0.167877	1.50836	1.07e-08	3.89e-07	0
ENSMUSG00000074622	Mafb	1.84161	9.15e-05	0.00193683	-1.456	0.000700608	0.00597733	1
ENSMUSG00000031295	Phka2	0.758035	0.0673192	0.251053	-1.89803	4.45e-11	2.5e-09	0
ENSMUSG00000024966	Stip1	-2.09662	7.75e-08	5.06e-06	2.09776	4.67e-13	3.56e-11	1
ENSMUSG00000024827	Gldc	-0.0200137	0.973484	0.990902	1.53327	0.00097132	0.00780449	0
ENSMUSG00000071369	Map3k5	0.31829	0.368747	0.646239	-0.935476	1.1e-05	0.000178007	0
ENSMUSG00000020219	Timm13	-0.747374	0.0446263	0.19162	0.823381	0.000672826	0.00579935	0
ENSMUSG00000029505	Ep400	2.04733	4.3e-08	3.07e-06	-0.918357	2.94e-05	0.000412351	1
ENSMUSG00000023938	Aars2	-0.9512	0.0107786	0.0745957	-0.915678	0.00257425	0.0168896	0
ENSMUSG00000028684	Urod	-0.198372	0.638825	0.839744	1.21747	5.43e-05	0.000694793	0
ENSMUSG00000024073	Birc6	1.28432	0.00255893	0.0260064	-0.00574861	0.983838	0.992809	0
ENSMUSG00000040407	Akap9	0.722499	0.104572	0.32751	-0.86208	0.000179298	0.00192086	0
ENSMUSG00000085826	Gm15638	-1.85943	2.12e-07	1.17e-05	-0.319985	0.238985	0.459821	0
ENSMUSG00000049577	Zfpm1	1.00017	0.0136381	0.0872905	-1.28788	1.3e-06	2.8e-05	0
ENSMUSG00000022974	Paxbp1	0.560317	0.187683	0.457637	0.822766	0.00720455	0.0379168	0
ENSMUSG00000031161	Hdac6	-0.0635185	0.889293	0.965102	-1.12336	0.00833339	0.0424333	0
ENSMUSG00000028861	Mrps15	-1.25354	0.000818315	0.0109479	0.747403	0.00482159	0.0277655	1
ENSMUSG00000026848	Tor1b	1.61422	0.000366593	0.00576308	-0.0944964	0.767506	0.881469	0
ENSMUSG00000027954	Efna1	-0.602207	0.18153	0.450754	1.01263	2.57e-05	0.00036904	0
ENSMUSG00000058546	Rpl23a	-1.95989	4.06e-07	2.04e-05	0.503618	0.138541	0.324266	0
ENSMUSG00000040236	Trappc5	-1.44492	0.000908568	0.0117802	0.587647	0.112433	0.281948	0
ENSMUSG00000050423	Ppp1r3g	9.23137	1.62e-15	4.51e-13	-2.30155	4.41e-06	8.09e-05	1
ENSMUSG00000022371	Col14a1	-1.30151	0.00435685	0.0387032	0.119398	0.768086	0.881646	0
ENSMUSG00000022575	Gsdmd	0.138911	0.727005	0.889563	-0.74077	0.00577457	0.0318634	0
ENSMUSG00000066406	Akap13	1.5947	0.000598364	0.00844092	-0.525888	0.0376222	0.130847	0
ENSMUSG00000107176	Gm9794	-2.06606	8.59e-06	0.000272786	1.48167	0.00052285	0.00475838	1
ENSMUSG00000030103	Bhlhe40	1.33999	0.00134984	0.0159925	0.0291753	0.91772	0.961493	0
ENSMUSG00000018446	C1qbp	-0.987424	0.0578954	0.227792	1.50694	0.0014675	0.0108477	0
ENSMUSG00000036529	Sbf1	1.04451	0.004515	0.039675	-0.51076	0.0682975	0.19812	0
ENSMUSG00000025144	Cenpx	-0.101983	0.840224	0.944771	0.876474	0.00180246	0.0127403	0
ENSMUSG00000015224	Cyp2j9	1.41213	1.23e-05	0.000366183	-2.91448	7.62e-29	3.19e-26	1
ENSMUSG00000031613	Hpgd	-1.427	0.00106498	0.0133343	0.68647	0.0583504	0.177518	0
ENSMUSG00000022847	Thpo	-0.00895377	0.980543	0.993771	-1.46948	3.95e-07	9.8e-06	0
ENSMUSG00000015247	Nipsnap3b	-0.487704	0.336956	0.615996	1.56209	7.17e-07	1.67e-05	0
ENSMUSG00000028826	Maco1	1.81123	3.36e-05	0.000862908	-0.71026	0.0273799	0.103211	0
ENSMUSG00000000346	Dazap2	-1.12033	0.00207548	0.022158	0.529893	0.0369613	0.129199	0
ENSMUSG00000009378	Slc16a12	1.79524	0.0051396	0.0435713	0.807478	0.125403	0.303885	0
ENSMUSG00000037470	Uggt1	1.20174	0.00356243	0.0335325	-0.626909	0.0125093	0.0579113	0
ENSMUSG00000002455	Prpf6	0.0482356	0.923837	0.974577	-2.20117	2e-07	5.32e-06	0
ENSMUSG00000028952	Zbtb48	0.612832	0.113124	0.341958	-0.996471	0.00365147	0.0222291	0
ENSMUSG00000063929	Cyp4a32	3.55683	4.78e-16	1.41e-13	-2.24392	4.9e-08	1.53e-06	1
ENSMUSG00000001542	Ell2	0.9525	0.0180189	0.105501	-0.890499	0.00301363	0.0190993	0
ENSMUSG00000027074	Slc43a3	0.889857	0.0174441	0.103048	-0.696372	0.00110217	0.00860037	0
ENSMUSG00000029426	Scarb2	1.38114	0.000381831	0.00594959	-1.51151	2.76e-06	5.35e-05	1
ENSMUSG00000030102	Itpr1	1.46378	0.000192614	0.0035318	-0.834476	0.000616935	0.00541982	1
ENSMUSG00000057054	Inca1	-1.16008	0.00200547	0.0216068	-1.30125	0.00016588	0.00179349	1
ENSMUSG00000061983	Rps12	-1.14	0.0114147	0.0774644	1.3281	0.000818078	0.00676789	0
ENSMUSG00000033295	Ptprf	1.94466	9.1e-06	0.000286655	-0.075932	0.760214	0.8769	0
ENSMUSG00000020076	Ddx50	0.460486	0.206115	0.481391	-0.852249	8.24e-05	0.000990007	0
ENSMUSG00000003134	Tbc1d8	2.33979	1.86e-08	1.43e-06	-1.21098	0.000511985	0.00468129	1
ENSMUSG00000009741	Ubp1	1.53545	0.000326575	0.00534856	-0.171563	0.582192	0.76817	0
ENSMUSG00000058454	Dhcr7	2.20694	6.73e-07	3.14e-05	-0.257798	0.413447	0.64147	0
ENSMUSG00000033767	Tmem131l	2.10108	2.36e-06	9.07e-05	-0.971683	0.00232383	0.0155576	1
ENSMUSG00000022425	Enpp2	2.47693	3.17e-08	2.35e-06	-1.61201	1.62e-05	0.000247683	1
ENSMUSG00000039105	Atp6v1g1	-0.298414	0.53235	0.774833	1.06225	0.00368423	0.0223608	0
ENSMUSG00000034771	Tle2	-0.589816	0.139687	0.387287	-1.02085	0.00540617	0.0303009	0
ENSMUSG00000010936	Vac14	2.34719	1.57e-06	6.3e-05	-0.489877	0.0670482	0.19556	0
ENSMUSG00000052609	Plekhg3	2.05525	8.36e-05	0.00180434	0.864124	0.00757276	0.0394301	1
ENSMUSG00000021240	Abcd4	0.411848	0.33009	0.611077	-2.25725	9.11e-09	3.35e-07	0
ENSMUSG00000040414	Slc25a28	0.393033	0.344987	0.624551	-1.14508	0.00186693	0.0131284	0
ENSMUSG00000061589	Dot1l	1.518	0.000115224	0.00230884	-1.36008	4.53e-06	8.3e-05	1
ENSMUSG00000060600	Eno3	-0.588807	0.191511	0.462362	-2.09821	1.43e-05	0.000222324	0
ENSMUSG00000032376	Usp3	0.655039	0.0694481	0.255747	-0.965548	5.47e-05	0.000699587	0
ENSMUSG00000025731	Mettl26	-0.558613	0.197999	0.469062	1.22461	0.000408535	0.00388373	0
ENSMUSG00000032386	Trip4	-0.00281785	0.994311	0.997895	-0.820869	0.000650553	0.00565725	0
ENSMUSG00000024208	Uqcc2	-1.10041	0.0636597	0.242273	1.96363	0.000327213	0.00323927	0
ENSMUSG00000003812	Dnase2a	-1.48636	0.000325889	0.00534856	0.435219	0.151589	0.344564	0
ENSMUSG00000036473	Tbc1d24	0.473089	0.322651	0.604923	1.04861	0.000645983	0.00562585	0
ENSMUSG00000041132	N4bp2l1	1.20919	0.0527295	0.213878	1.35859	0.00195267	0.0136188	0
ENSMUSG00000024248	Cox7a2l	-1.72956	0.000429217	0.00648731	-1.04016	0.012721	0.0585447	0
ENSMUSG00000026678	Rgs5	-1.38711	0.00204637	0.0219196	-0.858507	0.0578102	0.176423	0
ENSMUSG00000031271	Serpina7	0.568771	0.21692	0.494752	-2.50493	1.23e-07	3.45e-06	0
ENSMUSG00000066071	Cyp4a12a	-0.294235	0.777389	0.914677	-9.97718	6.93e-24	2.08e-21	0
ENSMUSG00000038023	Atp6v0a2	1.16507	0.00958017	0.0682547	-1.19298	1.6e-05	0.000245051	0
ENSMUSG00000035493	Tgfbi	-1.18202	0.00318813	0.0308733	-0.671422	0.0646616	0.19023	0
ENSMUSG00000056268	Dennd1b	-0.231396	0.671443	0.8576	-1.57038	0.00773524	0.0398866	0
ENSMUSG00000022912	Pros1	1.81548	3.34e-05	0.000858674	-0.253863	0.329687	0.561638	0
ENSMUSG00000029064	Gnb1	-1.20467	0.00206729	0.0221128	0.664867	0.00358851	0.0219782	1
ENSMUSG00000030560	Ctsc	0.562386	0.243257	0.52372	1.00202	0.000543983	0.00491638	0
ENSMUSG00000034135	Sik3	1.27661	0.000673858	0.0093562	-0.778804	0.000356875	0.00349749	1
ENSMUSG00000067870	Rpl31-ps8	-0.794628	0.102602	0.32386	0.815973	0.00421873	0.0249445	0
ENSMUSG00000040721	Zfhx2	-0.111441	0.800248	0.925459	-1.67892	1.15e-07	3.28e-06	0
ENSMUSG00000062397	Zfp706	-1.07271	0.00650673	0.0517214	1.00281	0.000947119	0.00765196	0
ENSMUSG00000085438	Oip5os1	-1.11929	0.00489758	0.042005	0.282555	0.250406	0.474097	0
ENSMUSG00000028063	Lmna	-1.21164	0.000953106	0.0122081	0.888954	4.43e-05	0.000582148	1
ENSMUSG00000054757	Akr1c20	-1.26766	0.00549322	0.0456739	2.06287	2.06e-11	1.22e-09	1
ENSMUSG00000101609	Kcnq1ot1	-0.556649	0.276635	0.557911	-2.26259	6.57e-05	0.000819636	0
ENSMUSG00000036103	Colec12	-0.568188	0.127711	0.367668	-1.0995	7.51e-06	0.000128121	0
ENSMUSG00000002981	Clptm1	0.565545	0.241248	0.522177	0.755381	0.000698754	0.0059702	0
ENSMUSG00000042207	Kdm5b	0.905416	0.0324712	0.158097	-1.10309	5.07e-08	1.58e-06	0
ENSMUSG00000062683	Atp5g2	-0.636607	0.110254	0.337265	0.885057	0.00167614	0.0120262	0
ENSMUSG00000052566	Hook2	0.922431	0.0183377	0.106835	-1.34386	9.13e-06	0.000151495	0
ENSMUSG00000081051	Gm15427	-0.87969	0.0358675	0.168357	0.869125	0.00246874	0.016333	0
ENSMUSG00000006014	Prg4	0.586987	0.27103	0.55176	0.89642	0.00501772	0.0286436	0
ENSMUSG00000041237	Pklr	1.73386	0.00349996	0.0331212	-1.40448	0.0206357	0.0840837	0
ENSMUSG00000071633	Gm4952	-0.634419	0.155032	0.409854	1.04342	0.004353	0.0255837	0
ENSMUSG00000023991	Foxp4	0.941819	0.0283457	0.144948	-1.07088	0.00421524	0.0249445	0
ENSMUSG00000040488	Ltbp4	0.583892	0.162774	0.423028	-1.09984	5.66e-07	1.35e-05	0
ENSMUSG00000089704	Galnt2	2.11811	1.39e-05	0.000402048	-1.13427	0.00294548	0.0187696	1
ENSMUSG00000051391	Ywhag	-0.243885	0.548993	0.785289	1.03901	3.24e-05	0.00044809	0
ENSMUSG00000071647	Eml3	-0.0653933	0.873665	0.959346	-1.35275	0.000418144	0.00396544	0
ENSMUSG00000028185	Dnase2b	0.688585	0.115726	0.34636	-1.81071	6.8e-06	0.000118038	0
ENSMUSG00000024943	Smc5	0.486127	0.198701	0.470408	-1.04216	9.64e-06	0.000158639	0
ENSMUSG00000044167	Foxo1	1.66887	2.51e-05	0.000674537	-1.47354	2.13e-07	5.6e-06	1
ENSMUSG00000030231	Plekha5	1.54488	0.00119115	0.0144027	-0.63561	0.049827	0.159661	0
ENSMUSG00000037152	Ndufc1	-0.24811	0.656494	0.84994	2.28391	1.81e-14	1.89e-12	0
ENSMUSG00000025357	Dgka	0.255848	0.551078	0.78598	-1.5199	1.67e-05	0.000254632	0
ENSMUSG00000021054	Sgpp1	-0.303816	0.539009	0.778953	1.10358	0.00723352	0.0380351	0
ENSMUSG00000038515	Grtp1	0.243515	0.558095	0.790819	-1.94156	1.25e-08	4.45e-07	0
ENSMUSG00000018449	Rpain	0.0218	0.961164	0.986452	-1.01553	0.00643215	0.0346922	0
ENSMUSG00000032777	Gtf3c1	2.24905	7.81e-06	0.000251283	-0.211569	0.467794	0.685194	0
ENSMUSG00000060429	Sntb1	-1.93831	2.39e-05	0.000654514	1.06216	0.00734887	0.0385036	1
ENSMUSG00000033862	Cdk10	-0.678138	0.0659578	0.247986	-0.913757	0.00154104	0.0112706	0
ENSMUSG00000071711	Mpst	-0.456161	0.296719	0.579204	1.38983	4.72e-06	8.63e-05	0
ENSMUSG00000033020	Polr2f	0.235306	0.619089	0.829101	0.981203	0.00726555	0.038168	0
ENSMUSG00000069237	Fam8a1	-0.694425	0.0850529	0.289251	1.07121	0.000134684	0.00150749	0
ENSMUSG00000026199	Ankzf1	0.0411855	0.912187	0.970985	-1.4878	1.55e-07	4.25e-06	0
ENSMUSG00000029456	Acad10	1.28779	0.000974467	0.012416	-1.9467	6.46e-10	2.97e-08	1
ENSMUSG00000022791	Tnk2	1.29196	0.000889767	0.0115863	-1.79819	6.39e-09	2.47e-07	1
ENSMUSG00000024338	Psmb8	-1.07622	0.0738432	0.266006	2.2015	2.47e-05	0.000356104	0
ENSMUSG00000045160	Bola3	-1.23723	0.00415125	0.0374108	1.76556	2.46e-08	8.21e-07	1
ENSMUSG00000039519	Cyp7b1	2.69631	2.43e-05	0.000660355	-2.68206	0.000106509	0.00123342	1
ENSMUSG00000026509	Capn2	-1.25901	0.00305886	0.0299933	0.605191	0.0620309	0.185303	0
ENSMUSG00000039623	Ap5z1	0.0954101	0.830686	0.939978	-0.943249	0.00605012	0.0329651	0
ENSMUSG00000025504	Eps8l2	-1.41793	0.00372564	0.0346069	0.304253	0.536393	0.736318	0
ENSMUSG00000033917	Gde1	1.50968	0.00131551	0.0157802	-1.38782	1.89e-07	5.06e-06	1
ENSMUSG00000030861	Acadsb	-1.31027	0.00327053	0.0314852	0.670251	0.0989916	0.257435	0
ENSMUSG00000075010	AW112010	-1.04933	0.019016	0.109575	1.84096	1.71e-08	5.83e-07	0
ENSMUSG00000085867	Gm5834	-1.88763	9.79e-05	0.0020272	-1.6355	0.00266525	0.0173315	1
ENSMUSG00000050199	Lgr4	1.54408	0.00522106	0.044015	0.207175	0.65048	0.810798	0
ENSMUSG00000032042	Srpr	1.8872	0.000149019	0.00283629	-1.16196	0.006565	0.0352467	1
ENSMUSG00000107225	Gm43637	-0.122281	0.817324	0.933766	-3.04468	1.49e-07	4.09e-06	0
ENSMUSG00000029670	Ing3	-2.45978	3.57e-07	1.82e-05	-2.04477	0.00021305	0.00223151	1
ENSMUSG00000037062	Sh3glb1	-1.10893	0.00278365	0.0277055	-0.075824	0.794053	0.896452	0
ENSMUSG00000010047	Hyal2	0.942184	0.0162671	0.0983462	-0.867233	0.000254654	0.00260449	0
ENSMUSG00000041426	Hibch	-0.411865	0.321961	0.604176	0.855037	0.00654637	0.035195	0
ENSMUSG00000039886	Tmem120a	0.612437	0.153512	0.407568	-1.078	0.00578003	0.0318785	0
ENSMUSG00000033487	Fndc3a	1.54961	0.00228388	0.0237595	0.0246248	0.93763	0.970337	0
ENSMUSG00000041769	Ppp2r2d	0.974022	0.0249688	0.13315	-1.52844	2.28e-05	0.000332712	0
ENSMUSG00000019851	Perp	0.377968	0.444427	0.711352	1.16425	8.27e-05	0.000992449	0
ENSMUSG00000021606	Ndufs6	-0.900457	0.0383706	0.175575	1.43632	7.06e-05	0.000870504	0
ENSMUSG00000045775	Slc16a5	1.79082	0.034425	0.164432	1.88775	0.00975547	0.0480443	0
ENSMUSG00000050552	Lamtor4	-0.596038	0.183299	0.45234	1.38501	1.36e-09	5.95e-08	0
ENSMUSG00000032392	Parp16	2.13576	9.54e-09	7.7e-07	-1.09799	5.77e-08	1.77e-06	1
ENSMUSG00000046897	Zfp740	1.47094	0.000374882	0.00587593	-0.767537	0.0136145	0.0617122	0
ENSMUSG00000019961	Tmpo	-0.162898	0.725588	0.888715	1.08553	5.44e-06	9.8e-05	0
ENSMUSG00000054874	Pcnx3	1.34264	0.00325884	0.0314012	-0.37752	0.173227	0.375136	0
ENSMUSG00000054499	Dedd2	1.27333	0.00178116	0.0198993	-0.833999	5.63e-05	0.000719289	1
ENSMUSG00000028514	Usp24	1.37154	0.00342022	0.0325999	-0.471371	0.215579	0.431019	0
ENSMUSG00000002265	Peg3	1.15691	0.0427579	0.187165	1.9015	1.53e-08	5.29e-07	0
ENSMUSG00000036281	Snapc4	-0.0471314	0.912483	0.971017	-1.25339	0.00251646	0.0165939	0
ENSMUSG00000060586	H2-Eb1	-1.08418	0.0519105	0.211643	1.60262	6.12e-05	0.000772105	0
ENSMUSG00000032418	Me1	-2.51122	6.06e-06	0.000204801	1.95988	6.45e-05	0.000807408	1
ENSMUSG00000026032	Ndufb3	-0.684754	0.237477	0.518248	1.82007	0.000388602	0.00373663	0
ENSMUSG00000025782	Taf3	-1.58923	0.000439445	0.00657613	-1.10921	0.00266524	0.0173315	1
ENSMUSG00000021024	Psma6	-1.25194	0.000900892	0.011695	0.974507	0.000278997	0.00281179	1
ENSMUSG00000001065	Zfp276	2.68218	3.82e-07	1.92e-05	0.152987	0.618882	0.79043	0
ENSMUSG00000026048	Ercc5	1.57663	0.000511053	0.00747424	-0.90734	0.000307893	0.00305833	1
ENSMUSG00000021290	Atp5mpl	-0.342383	0.492235	0.745576	1.54807	9.78e-05	0.00114138	0
ENSMUSG00000032827	Ppp1r9a	2.06049	1.69e-05	0.00048214	-3.00123	2.02e-10	1.02e-08	1
ENSMUSG00000020362	Cnot6	0.669931	0.126668	0.365662	-0.614676	0.00477091	0.0275219	0
ENSMUSG00000000594	Gm2a	0.467361	0.269492	0.549899	0.846844	0.00147613	0.0108967	0
ENSMUSG00000022347	A1bg	NA	NA	NA	11.4714	8.13e-21	1.59e-18	0
ENSMUSG00000020196	Cabin1	2.4306	2.69e-07	1.41e-05	-1.73981	8.82e-09	3.27e-07	1
ENSMUSG00000009621	Vav2	1.5368	0.00145907	0.0169264	-0.516253	0.0440347	0.145431	0
ENSMUSG00000017868	Sgk2	-0.263383	0.514745	0.763813	-1.26728	0.00134682	0.0101801	0
ENSMUSG00000090090	Mup-ps16	2.94312	5.98e-06	0.000202718	-0.0721107	0.889282	0.94881	0
ENSMUSG00000041375	Ccdc9	0.33483	0.374637	0.651383	-1.39692	2.31e-06	4.59e-05	0
ENSMUSG00000046229	Scand1	-0.528098	0.314933	0.597024	1.39222	1.8e-05	0.000271834	0
ENSMUSG00000036594	H2-Aa	-1.21293	0.0395021	0.178527	2.18818	2.43e-14	2.43e-12	0
ENSMUSG00000030869	Ndufab1	-0.373164	0.505787	0.757428	1.48397	1.82e-05	0.000273536	0
ENSMUSG00000066839	Ecsit	-0.431443	0.288776	0.571182	0.74862	0.00517571	0.0293032	0
ENSMUSG00000056763	Cspp1	1.6484	2.91e-05	0.000765187	-0.859773	2.17e-05	0.000320043	1
ENSMUSG00000009145	Dqx1	1.04364	0.0133087	0.0857525	-1.0725	0.000200807	0.00211841	0
ENSMUSG00000000555	Itga5	-0.237527	0.585232	0.809533	0.961915	7.19e-05	0.000885113	0
ENSMUSG00000087687	Pet100	1.37634	0.00452188	0.0397025	-0.257898	0.502154	0.710416	0
ENSMUSG00000025151	Maged1	-0.433058	0.387828	0.665459	1.24605	4.49e-05	0.000588527	0
ENSMUSG00000022515	Anks3	-0.0554777	0.896226	0.967119	-1.02624	0.00269618	0.0174846	0
ENSMUSG00000033909	Usp36	1.31541	0.000784642	0.0105752	-1.23821	4.13e-05	0.00055011	1
ENSMUSG00000038965	Ube2l3	-0.728417	0.115282	0.345716	1.11243	0.00426761	0.0251701	0
ENSMUSG00000062070	Pgk1	-1.32972	0.00066385	0.00925366	0.196238	0.580373	0.767198	0
ENSMUSG00000019878	Hsf2	-0.421095	0.387778	0.665459	1.70181	1.37e-07	3.81e-06	0
ENSMUSG00000007872	Id3	-2.41728	4.36e-06	0.000154905	0.927273	0.0908101	0.242002	0
ENSMUSG00000027712	Anxa5	-1.35652	0.0013837	0.0163042	1.17158	3.17e-05	0.000439031	1
ENSMUSG00000031523	Dlc1	0.10257	0.783024	0.917504	-1.27606	1.17e-06	2.61e-05	0
ENSMUSG00000026688	Mgst3	-0.913872	0.354969	0.63361	3.92713	1.76e-07	4.76e-06	0
ENSMUSG00000048756	Foxo3	1.50929	0.000332471	0.00539494	-0.69464	0.00770458	0.0397985	1
ENSMUSG00000027673	Ndufb5	-0.139214	0.7459	0.899183	0.930019	0.000762088	0.0063812	0
ENSMUSG00000032808	Cyp2c38	-0.436462	0.467172	0.727185	1.44188	0.00180282	0.0127403	0
ENSMUSG00000036693	Nop14	-0.639562	0.1396	0.387287	-1.08914	0.00330061	0.020561	0
ENSMUSG00000066306	Numa1	1.31565	0.00327587	0.0315003	-0.0559512	0.856064	0.930291	0
ENSMUSG00000050856	Atp5k	-0.89508	0.0405164	0.181715	1.56887	3.02e-05	0.000422015	0
ENSMUSG00000027679	Dnajc19	-0.391724	0.393572	0.670746	1.0389	0.00196827	0.0136869	0
ENSMUSG00000030762	Aqp8	-0.433954	0.492819	0.745884	1.54296	0.00382758	0.0230382	0
ENSMUSG00000034936	Arl4d	1.56121	0.000191697	0.0035211	-0.371106	0.25466	0.479066	0
ENSMUSG00000044813	Shb	2.32785	1.99e-07	1.11e-05	-1.00765	1.71e-06	3.54e-05	1
ENSMUSG00000001632	Brpf1	0.830387	0.0292546	0.148103	-0.703164	0.00847881	0.0430398	0
ENSMUSG00000028538	St3gal3	0.101564	0.804881	0.927766	-0.845791	0.000406877	0.00387379	0
ENSMUSG00000027801	Tm4sf4	0.847971	0.163683	0.424096	1.544	0.00108433	0.00851427	0
ENSMUSG00000026872	Zeb2	-1.5285	0.00313452	0.0304834	-0.389181	0.290046	0.518836	0
ENSMUSG00000039157	Fam102a	0.797262	0.134585	0.379407	1.19292	6.15e-06	0.000108642	0
ENSMUSG00000028194	Ddah1	-1.61755	0.00256131	0.0260064	1.27326	0.0221457	0.0890918	0
ENSMUSG00000039568	Ubald1	-0.875159	0.0485464	0.202372	-0.900496	0.00105751	0.00836685	0
ENSMUSG00000103693	Gm37529	0.165619	0.732834	0.891809	-3.71054	4.84e-16	6.6e-14	0
ENSMUSG00000024601	Isoc1	-0.722775	0.0905193	0.30003	1.10318	0.000325083	0.00322091	0
ENSMUSG00000050730	Arhgap42	0.771473	0.0543911	0.218888	-0.950595	4.71e-05	0.000611852	0
ENSMUSG00000006445	Epha2	1.78771	0.00327806	0.0315003	0.724283	0.0589147	0.178771	0
ENSMUSG00000020225	Tmbim4	0.179892	0.694294	0.871875	0.859502	0.0012904	0.00981058	0
ENSMUSG00000008393	Carhsp1	-1.27444	0.00100934	0.0127737	1.30097	7.68e-06	0.000130476	1
ENSMUSG00000020021	Fgd6	1.47583	0.000351416	0.00560782	-0.283242	0.280003	0.507763	0
ENSMUSG00000055897	Ppp4r1l-ps	1.55953	0.000125042	0.00244989	-0.883133	0.00719323	0.0379083	1
ENSMUSG00000039656	Rxrb	0.499772	0.225559	0.504631	-0.787205	0.00114304	0.00888012	0
ENSMUSG00000030189	Ybx3	-0.872146	0.0390265	0.177556	1.10099	1.47e-05	0.000228854	0
ENSMUSG00000028969	Cdk5	-0.185312	0.654438	0.848836	-1.25807	0.000617713	0.00541982	0
ENSMUSG00000034522	Zfp395	1.69929	0.00179667	0.0199338	0.108789	0.677334	0.826912	0
ENSMUSG00000035478	Mbd3	-1.74569	7.2e-06	0.000233809	0.86663	0.00139829	0.010488	1
ENSMUSG00000042729	Wdr74	-1.30555	0.00263355	0.0265847	-0.740415	0.0902278	0.240983	0
ENSMUSG00000028973	Abcb8	0.506052	0.266393	0.547801	-0.888589	0.00272678	0.017609	0
ENSMUSG00000022538	Lsg1	0.565672	0.184759	0.454054	-1.26984	0.000803609	0.00667878	0
ENSMUSG00000022983	Scaf4	1.48266	0.00535364	0.0448468	-0.558461	0.0448714	0.147695	0
ENSMUSG00000052752	Traf7	0.361807	0.371306	0.648361	-0.907106	0.00467702	0.0271212	0
ENSMUSG00000038344	Txlng	0.52666	0.378964	0.65578	1.34542	0.00698595	0.0370489	0
ENSMUSG00000024925	Rnaseh2c	-1.22523	0.010763	0.0745726	1.55437	8.35e-05	0.000998599	0
ENSMUSG00000106636	Gm43813	-1.28798	0.00652818	0.0518141	-3.24174	2.51e-08	8.36e-07	0
ENSMUSG00000024927	Rela	0.725081	0.0785335	0.275467	-0.9421	0.000374031	0.00362325	0
ENSMUSG00000038705	Gmeb2	1.60086	0.000237225	0.0041485	-0.414271	0.20874	0.422428	0
ENSMUSG00000032735	Ablim3	1.03859	0.00954818	0.0681644	-1.52611	1.36e-08	4.74e-07	0
ENSMUSG00000019804	Snx3	-1.02611	0.0146102	0.0913028	0.95781	0.000459687	0.00429346	0
ENSMUSG00000003402	Prkcsh	1.40862	0.00263211	0.0265847	-0.792193	0.0203186	0.0831091	0
ENSMUSG00000024065	Ehd3	-1.727	6.1e-06	0.000205594	0.384652	0.134692	0.317754	0
ENSMUSG00000069049	Eif2s3y	0.515332	0.225275	0.504426	-12.1154	2.07e-23	5.52e-21	0
ENSMUSG00000047909	Ankrd16	1.83321	4.22e-06	0.000150776	-1.06755	0.000117165	0.00133703	1
ENSMUSG00000029482	Aacs	2.20467	4.5e-05	0.00109269	-2.06551	1.56e-06	3.29e-05	1
ENSMUSG00000022550	Adck5	-0.0626191	0.857503	0.952469	-1.72794	1.11e-11	7.01e-10	0
ENSMUSG00000034543	Morc2a	1.96736	8.24e-06	0.000263317	-0.60761	0.0452435	0.148628	0
ENSMUSG00000086141	9030622O22Rik	0.0156404	0.973575	0.990902	-1.19351	0.00113572	0.00883499	0
ENSMUSG00000022400	Rbx1	-0.623305	0.13703	0.383585	0.922002	0.00226603	0.0152163	0
ENSMUSG00000029465	Arpc3	-1.53838	0.000465048	0.00692012	1.65636	2.07e-08	6.99e-07	1
ENSMUSG00000120174	4931408D14Rik	2.13901	8.99e-05	0.00191279	-0.385931	0.420575	0.647	0
ENSMUSG00000028015	Ctso	1.11137	0.00236996	0.0244373	-0.996034	1.24e-06	2.71e-05	1
ENSMUSG00000036057	Ptpn23	0.19905	0.614255	0.825247	-1.2006	0.00237687	0.0158426	0
ENSMUSG00000040112	Mrps35	-1.14663	0.0160956	0.0976797	1.0261	0.00156591	0.0114027	0
ENSMUSG00000085385	Snhg17	0.0992234	0.825124	0.93736	-1.15792	0.000158451	0.00172429	0
ENSMUSG00000042747	Krtcap2	-0.898932	0.0294037	0.148621	0.898411	0.00180644	0.0127582	0
ENSMUSG00000059824	Dbp	2.06816	0.00032749	0.00535286	-1.37152	0.000108176	0.0012478	1
ENSMUSG00000021928	Ebpl	-0.583891	0.224763	0.504026	1.34361	0.000109678	0.00126264	0
ENSMUSG00000014353	Tmem87b	2.49976	3.44e-06	0.000125847	-0.520782	0.15288	0.346558	0
ENSMUSG00000067722	BC003965	0.948692	0.0194962	0.111618	-0.737442	0.00833402	0.0424333	0
ENSMUSG00000044636	Csrnp2	-1.33441	0.0145633	0.0912755	-2.17951	0.000260185	0.00265412	0
ENSMUSG00000021494	Ddx41	-0.52235	0.268355	0.549147	-1.16357	0.00956761	0.0473577	0
ENSMUSG00000061778	Mospd2	-0.999558	0.0901006	0.29911	1.23095	0.0098295	0.0482872	0
ENSMUSG00000025132	Arhgdia	-1.53165	7.2e-05	0.00160396	0.384802	0.112649	0.282308	0
ENSMUSG00000029629	Phf14	-0.285693	0.453078	0.717142	-0.947637	0.00097669	0.00784226	0
ENSMUSG00000024091	Vapa	-0.0116617	0.980809	0.993771	1.04816	0.000558799	0.00503091	0
ENSMUSG00000038692	Hoxb4	-2.00044	0.000399083	0.00615495	-1.75869	0.0063325	0.0341862	1
ENSMUSG00000055447	Cd47	0.633931	0.222939	0.501956	1.08309	0.00110051	0.00860037	0
ENSMUSG00000078674	Mup18	1.87041	0.0018607	0.0205064	-3.79721	4.54e-09	1.82e-07	1
ENSMUSG00000021226	Acot2	0.635733	0.316227	0.597764	1.40197	0.00044997	0.00422626	0
ENSMUSG00000028675	Pnrc2	-1.25301	0.00134754	0.0159925	0.710584	0.0190587	0.0793956	0
ENSMUSG00000030304	Ergic2	1.21953	0.0114845	0.077689	-0.848463	0.00727531	0.0381693	0
ENSMUSG00000021963	Sap18	-1.06054	0.0224213	0.12323	1.32462	7.25e-05	0.000890372	0
ENSMUSG00000045316	Fahd1	-1.39348	0.00455504	0.0398712	1.64288	1.38e-05	0.000217391	1
ENSMUSG00000034345	Gtf2h5	-0.394522	0.34857	0.627937	0.94682	0.000946135	0.00764928	0
ENSMUSG00000078686	Mup9	2.56108	0.064985	0.24573	-6.04319	8.7e-06	0.000145723	0
ENSMUSG00000022019	Tdrd3	-0.0103032	0.979637	0.993541	-1.21359	0.000108173	0.0012478	0
ENSMUSG00000021340	Gpld1	2.64588	1.38e-06	5.69e-05	-1.37363	8.58e-06	0.000144456	1
ENSMUSG00000030647	Ndufc2	0.656753	0.176911	0.443957	1.1899	1.14e-05	0.000184174	0
ENSMUSG00000036752	Tubb4b	-1.52249	0.000958418	0.0122465	0.905718	0.0301768	0.111252	0
ENSMUSG00000007815	Rhoa	-1.32611	0.00179718	0.0199338	0.368021	0.282622	0.510475	0
ENSMUSG00000045282	Tmem86b	0.433358	0.452705	0.717142	1.46388	1.98e-05	0.000294411	0
ENSMUSG00000071072	Ptges3	-1.07089	0.0246586	0.13191	1.40571	3.63e-05	0.00049174	0
ENSMUSG00000036887	C1qa	0.200738	0.735226	0.892973	1.28353	0.00263136	0.0171693	0
ENSMUSG00000022553	Maf1	0.251967	0.519343	0.766339	-0.864209	0.000610179	0.00538196	0
ENSMUSG00000110841	Gpx4-ps2	-0.553456	0.256014	0.536881	1.08828	0.000859697	0.0070624	0
ENSMUSG00000113902	Ndufb1	0.293866	0.625377	0.832263	1.38222	0.00702015	0.0371967	0
ENSMUSG00000019996	Map7	0.903838	0.0167168	0.100092	-0.756949	0.00412645	0.0245474	0
ENSMUSG00000069729	Arid1b	0.210514	0.62364	0.831115	-1.02244	0.00530356	0.0298542	0
ENSMUSG00000026112	Coa5	-2.21358	4.41e-09	3.86e-07	0.815092	0.00416573	0.0247309	1
ENSMUSG00000068706	Gm10250	-0.565797	0.204709	0.479696	1.16915	0.000163153	0.00177053	0
ENSMUSG00000044254	Pcsk9	1.83978	0.000480197	0.00709564	-0.232394	0.627494	0.795626	0
ENSMUSG00000072941	Sod3	-0.488008	0.441287	0.708255	1.59653	5.91e-09	2.3e-07	0
ENSMUSG00000003299	Mrpl4	0.74733	0.0507058	0.208094	-0.594898	0.00706835	0.0374013	0
ENSMUSG00000067038	Rps12-ps3	-1.91492	0.00160142	0.0182379	0.422831	0.506368	0.714085	0
ENSMUSG00000040006	Ginm1	1.27482	0.00611979	0.0495769	-0.382336	0.213322	0.428214	0
ENSMUSG00000030284	Creld1	0.368037	0.419123	0.692176	-0.893843	0.00656173	0.0352467	0
ENSMUSG00000039637	Coro7	1.54241	0.000329751	0.00536733	-0.860124	0.00652882	0.0351167	1
ENSMUSG00000015126	Tsr3	-1.44475	0.00227334	0.0236965	-0.630865	0.188675	0.396798	0
ENSMUSG00000034917	Tjp3	-1.915	3.77e-05	0.000949131	0.635857	0.100656	0.26072	0
ENSMUSG00000047098	Rnf31	-1.21856	0.00196752	0.021394	-0.263939	0.400789	0.63008	0
ENSMUSG00000068083	Cyp2d40	1.51399	0.000356191	0.00565378	-1.3076	2.93e-05	0.000412274	1
ENSMUSG00000029650	Slc46a3	2.0376	0.000242757	0.00421735	-0.572966	0.0182456	0.0768993	0
ENSMUSG00000034422	Parp14	0.782567	0.106049	0.330389	0.777319	0.00610263	0.0331896	0
ENSMUSG00000024191	Bnip1	0.0423689	0.925675	0.974977	-1.29531	0.00174864	0.0124323	0
ENSMUSG00000063785	Utp14a	-0.112983	0.792094	0.921931	-1.0696	0.00163054	0.0117565	0
ENSMUSG00000034845	Plvap	-1.52408	0.000692406	0.00956351	0.897006	0.0227789	0.0908388	0
ENSMUSG00000021497	Txndc15	0.399129	0.387177	0.664881	-0.94831	0.00759975	0.0395531	0
ENSMUSG00000029635	Cdk8	1.24466	0.00238555	0.0245517	-0.0881212	0.700377	0.842247	0
ENSMUSG00000033021	Gmppa	0.232966	0.534436	0.776392	-1.3445	4.03e-05	0.000538133	0
ENSMUSG00000071654	Uqcc3	-0.939636	0.0458664	0.194574	1.43043	8.63e-05	0.00102504	0
ENSMUSG00000006058	Snf8	-1.21507	0.00603976	0.0491414	0.91644	0.0126414	0.0582695	0
ENSMUSG00000020671	Rab10	-0.588417	0.23409	0.514045	1.41446	1.71e-06	3.54e-05	0
ENSMUSG00000028024	Enpep	1.75713	0.00010481	0.00213659	-0.515448	0.0365607	0.128066	0
ENSMUSG00000038520	Tbc1d17	0.439196	0.262255	0.543096	-0.820254	0.00514052	0.0291321	0
ENSMUSG00000034120	Srsf2	-0.131393	0.78528	0.918145	1.42756	1.56e-05	0.000239651	0
ENSMUSG00000024414	Mrpl27	-0.622732	0.276756	0.557942	1.5205	0.000150496	0.00165306	0
ENSMUSG00000067144	Slc22a7	1.90136	0.000259339	0.00446874	-2.25319	3.3e-05	0.000455422	1
ENSMUSG00000018965	Ywhah	-1.03269	0.0142212	0.0897198	1.10155	5.59e-06	0.000100434	0
ENSMUSG00000108621	Gm33989	0.49238	0.323935	0.606482	0.728149	0.0102004	0.049817	0
ENSMUSG00000021243	Fcf1	-0.0439795	0.915395	0.971444	-1.12355	0.000805623	0.00668844	0
ENSMUSG00000024997	Prdx3	-0.81558	0.0718391	0.260919	1.33832	6.42e-06	0.000112318	0
ENSMUSG00000048486	Fitm2	1.52585	0.00107661	0.0134007	-0.587513	0.109388	0.27632	0
ENSMUSG00000020263	Appl2	1.46309	0.00489926	0.042005	-0.0865855	0.805919	0.903083	0
ENSMUSG00000036452	Arhgap26	-0.26753	0.556474	0.789526	-0.951519	0.00145875	0.0108034	0
ENSMUSG00000027820	Mme	0.284677	0.565542	0.795987	1.39625	7.01e-08	2.1e-06	0
ENSMUSG00000035561	Aldh1b1	-0.588294	0.354025	0.632763	2.74184	9.65e-26	3.33e-23	0
ENSMUSG00000027357	Crls1	-0.458237	0.335389	0.614908	1.37471	2.18e-05	0.000320202	0
ENSMUSG00000026435	Slc45a3	2.01958	5e-06	0.000172786	0.0598417	0.802043	0.900619	0
ENSMUSG00000087523	Gm12319	-2.54518	0.000548624	0.00790796	-2.79147	0.00216337	0.0147037	1
ENSMUSG00000026437	Cdk18	2.25896	3.1e-06	0.000115499	-1.09088	3.45e-07	8.72e-06	1
ENSMUSG00000033257	Ttll4	1.49786	0.00604282	0.0491414	0.251309	0.588056	0.771022	0
ENSMUSG00000021952	Xpo4	-0.2992	0.542754	0.781696	-2.11121	1.82e-06	3.72e-05	0
ENSMUSG00000030643	Rab30	3.63337	1.64e-14	3.95e-12	-1.53673	1.28e-05	0.000204379	1
ENSMUSG00000012640	Zfp715	1.69885	0.00103813	0.0130444	-0.51055	0.106908	0.271928	0
ENSMUSG00000048371	Pdp2	1.76373	2.79e-05	0.000736746	-0.230576	0.357055	0.58861	0
ENSMUSG00000112239	Gm17823	1.14237	0.0387627	0.176619	-2.89818	1.71e-07	4.66e-06	0
ENSMUSG00000040374	Pex2	0.405615	0.427893	0.699059	0.913607	0.000746874	0.00628972	0
ENSMUSG00000030512	Snrpa1	0.946128	0.0244823	0.131217	-0.940364	0.00488052	0.0280242	0
ENSMUSG00000024137	E4f1	1.05069	0.0210206	0.11792	-1.61163	2.29e-06	4.58e-05	0
ENSMUSG00000092471	Cyp21a2-ps	1.77528	0.000194582	0.00356173	-1.48973	2.89e-05	0.000408272	1
ENSMUSG00000078817	Nlrp12	1.15709	0.00309055	0.03022	-2.04921	1.27e-12	9.31e-11	1
ENSMUSG00000044573	Acp1	-0.353666	0.456605	0.718239	1.1989	0.000613744	0.00540123	0
ENSMUSG00000024400	Wdr33	1.39467	0.00616494	0.0498663	-0.764691	0.041932	0.140785	0
ENSMUSG00000035184	Fam124a	-0.823811	0.0907043	0.300172	-1.21761	0.00578387	0.0318847	0
ENSMUSG00000053303	Slc22a26	0.485238	0.75579	NA	4.88339	0.000737321	0.00622715	0
ENSMUSG00000029135	Fosl2	-0.157246	0.785544	0.918145	-1.86762	4.57e-05	0.000598129	0
ENSMUSG00000036478	Btg1	-0.564513	0.277204	0.558187	1.65952	5.12e-10	2.45e-08	0
ENSMUSG00000116564	Riok2	1.29937	0.00274201	0.027413	-0.689011	0.00109023	0.00855486	1
ENSMUSG00000037583	Nr0b2	-1.25295	0.0113603	0.0772443	-2.06078	5.47e-05	0.000699587	0
ENSMUSG00000038388	Pals2	-1.41922	0.00116836	0.0142084	0.269631	0.471226	0.687044	0
ENSMUSG00000044937	Ttc41	-0.843837	0.0787752	0.275974	-1.26821	0.00746056	0.0389843	0
ENSMUSG00000024222	Fkbp5	2.60033	2.36e-06	9.07e-05	-1.08506	0.00630591	0.0341054	1
ENSMUSG00000038564	Ift172	-0.38614	0.319936	0.601656	-1.40184	7.02e-06	0.000121111	0
ENSMUSG00000068762	Gstm6	-1.36455	0.0166891	0.0999846	1.89483	0.000344351	0.00338891	0
ENSMUSG00000030083	Abtb1	0.28578	0.475491	0.733231	-0.752781	0.00212933	0.0145396	0
ENSMUSG00000038914	Dido1	1.66635	0.000159116	0.00299546	-0.699325	0.00585845	0.0321643	1
ENSMUSG00000065954	Tacc1	-0.142273	0.721439	0.887422	-0.869084	0.00471054	0.0272886	0
ENSMUSG00000041119	Pde9a	-2.18682	1.75e-05	0.000496226	0.30362	0.569748	0.760716	0
ENSMUSG00000039202	Abhd2	1.92817	0.0133083	0.0857525	2.11118	1.44e-07	3.97e-06	0
ENSMUSG00000041828	Abca8a	1.87021	0.000326228	0.00534856	-0.468835	0.252398	0.476561	0
ENSMUSG00000055991	Zkscan5	0.144255	0.760875	0.905927	-1.43013	3.47e-05	0.000474205	0
ENSMUSG00000030201	Lrp6	0.481032	0.302049	0.584967	0.687372	0.00718413	0.0378773	0
ENSMUSG00000040842	Szrd1	-1.20303	0.00349791	0.0331212	0.867887	0.00208531	0.0143561	1
ENSMUSG00000040938	Slc16a11	0.323864	0.538201	0.778318	1.48934	4.95e-07	1.2e-05	0
ENSMUSG00000115200	Gm46516	-2.78835	1.07e-05	0.000328629	-0.012146	0.986204	0.99389	0
ENSMUSG00000036893	Ehmt1	1.77795	0.000223812	0.00397304	-0.342278	0.226173	0.443826	0
ENSMUSG00000028945	Rheb	-0.493034	0.40151	0.6774	1.3976	0.000678673	0.00583261	0
ENSMUSG00000037007	Zfp113	0.903999	0.0603541	0.233878	-2.14955	1.62e-07	4.43e-06	0
ENSMUSG00000040536	Necab1	-3.28802	6.14e-07	2.92e-05	0.537931	0.515223	0.722285	0
ENSMUSG00000032294	Pkm	-0.0260288	0.950836	0.983878	-1.44233	3.94e-05	0.00052638	0
ENSMUSG00000000915	Hip1r	0.94096	0.0356871	0.167868	-0.828296	0.00327435	0.0204443	0
ENSMUSG00000020679	Hnf1b	0.639059	0.122173	0.357	-1.03547	0.000920178	0.00748067	0
ENSMUSG00000031371	Haus7	-0.0356742	0.946902	0.98295	-1.70827	0.000348392	0.00342354	0
ENSMUSG00000110755	BC049987	0.760016	0.217731	0.495296	-2.74407	3.01e-06	5.79e-05	0
ENSMUSG00000036398	Ppp1r11	-1.08348	0.0248054	0.132546	0.904529	0.00102119	0.0081549	0
ENSMUSG00000055296	Tmem245	1.66469	8.11e-05	0.00175805	-0.421947	0.0476578	0.15444	0
ENSMUSG00000022270	Retreg1	1.63599	0.000995531	0.012614	-1.33665	0.00171423	0.0122322	1
ENSMUSG00000063354	Slc39a4	1.16873	0.084456	0.28808	2.61437	5.35e-18	8.36e-16	0
ENSMUSG00000036835	Psenen	-1.1239	0.0352293	0.166876	1.4329	0.00299216	0.0189736	0
ENSMUSG00000027078	Ube2l6	-0.72319	0.147025	0.397377	1.27726	0.0020387	0.0140931	0
ENSMUSG00000078853	Igtp	-0.286735	0.606734	0.821085	2.08063	1.05e-11	6.71e-10	0
ENSMUSG00000037278	Tmem97	0.309258	0.623028	0.830951	1.35209	0.000453462	0.00425225	0
ENSMUSG00000039176	Polg	1.27471	0.00288264	0.0285031	-0.496979	0.0356519	0.125595	0
ENSMUSG00000032579	Hemk1	-0.389626	0.378408	0.655033	-1.03253	0.00321005	0.0200624	0
ENSMUSG00000028070	Naxe	-1.04824	0.117969	0.350102	1.75902	0.00363029	0.0221576	0
ENSMUSG00000021877	Arf4	-0.198312	0.651578	0.847307	0.898073	0.00029551	0.00295283	0
ENSMUSG00000034459	Ifit1	-2.16719	0.000117722	0.00232969	0.862628	0.097502	0.254743	0
ENSMUSG00000029563	Foxp2	-0.71627	0.129667	0.37148	-1.54496	0.000210891	0.00221595	0
ENSMUSG00000049090	Zadh2	-1.86115	6.91e-06	0.000225668	1.50628	2.24e-05	0.000327693	1
ENSMUSG00000048058	Ldlrad3	-3.24156	1.16e-14	2.87e-12	-0.504879	0.232139	0.451125	0
ENSMUSG00000026639	Lamb3	3.51947	9.05e-12	1.39e-09	-3.84585	1.29e-22	3.09e-20	1
ENSMUSG00000018425	Dhx40	0.418008	0.329056	0.610452	-1.1758	5.1e-05	0.000656477	0
ENSMUSG00000021037	Ahsa1	-0.814538	0.055359	0.221352	1.35715	1.01e-07	2.94e-06	0
ENSMUSG00000030470	Csrp3	1.53441	0.00051147	0.00747424	-1.95745	1.99e-07	5.3e-06	1
ENSMUSG00000031799	Tpm4	-1.56567	0.000957114	0.0122446	0.354488	0.406381	0.635381	0
ENSMUSG00000030513	Pcsk6	2.14115	0.000161041	0.00302094	-0.170317	0.589396	0.771647	0
ENSMUSG00000054648	Zfp869	1.40336	0.000689789	0.00955148	-1.32991	1e-07	2.93e-06	1
ENSMUSG00000034254	Agpat1	1.86311	0.000975208	0.012416	0.173753	0.506673	0.714396	0
ENSMUSG00000049404	Rarres1	2.39102	0.00133036	0.015893	-0.524561	0.490427	0.70221	0
ENSMUSG00000056698	Elmod3	1.81695	6.58e-05	0.00149133	-1.32079	0.000165773	0.00179349	1
ENSMUSG00000055301	Adh7	-0.359378	0.530528	0.77372	1.67025	0.000374708	0.00362682	0
ENSMUSG00000027947	Il6ra	2.36757	1.37e-05	0.000400914	-0.461086	0.298779	0.528974	0
ENSMUSG00000039456	Morc3	2.66722	2.79e-05	0.000736746	0.0404049	0.921853	0.962673	0
ENSMUSG00000022999	Lmbr1l	0.713254	0.150631	0.402445	-0.812087	0.00272743	0.017609	0
ENSMUSG00000036093	Arl5a	-1.55006	9.63e-05	0.00201423	0.97892	0.0006259	0.00547806	1
ENSMUSG00000036885	Arhgef26	3.31887	2.37e-10	2.64e-08	-0.878979	0.0292765	0.108484	0
ENSMUSG00000038576	Susd4	2.2949	1.96e-06	7.68e-05	-4.97581	4.92e-23	1.28e-20	1
ENSMUSG00000002847	Pla1a	0.885982	0.0326647	0.158966	-1.05873	3.48e-05	0.000474205	0
ENSMUSG00000040385	Ppp1ca	-1.55404	0.000842712	0.0111449	-0.394811	0.399589	0.629506	0
ENSMUSG00000120732	ENSMUSG00000120732	-1.19186	0.077005	0.272479	1.15556	0.00226231	0.0152	0
ENSMUSG00000025068	Gsto1	-0.53413	0.369431	0.646687	1.77163	0.000573717	0.00513985	0
ENSMUSG00000039087	Rreb1	1.5468	0.00113231	0.0138656	-0.320117	0.263025	0.489226	0
ENSMUSG00000021208	Ifi27l2b	-1.24179	0.101264	0.321059	2.80398	1.05e-05	0.000171589	0
ENSMUSG00000043323	Fbrsl1	1.9581	0.000751622	0.0102213	-0.339003	0.347359	0.580218	0
ENSMUSG00000030881	Arfip2	0.980344	0.0425275	0.186388	-0.933021	2.24e-05	0.000327567	0
ENSMUSG00000040688	Tbl3	0.613423	0.173849	0.439714	-1.17677	0.000555852	0.00501206	0
ENSMUSG00000040365	Trim41	1.69859	0.00052606	0.00764521	-0.281158	0.295442	0.525365	0
ENSMUSG00000022215	Fitm1	-1.72078	0.000198799	0.00362637	0.987109	0.0126641	0.0583167	0
ENSMUSG00000037772	Mrpl23	-1.05053	0.0320881	0.157099	1.77509	4.86e-07	1.18e-05	0
ENSMUSG00000074748	Atxn7l3b	-0.0651054	0.884319	0.963336	0.758233	0.00656315	0.0352467	0
ENSMUSG00000028266	Lmo4	-0.483424	0.314779	0.596839	-1.66365	0.00050507	0.00465068	0
ENSMUSG00000085028	Slc2a4rg-ps	-0.768904	0.0649778	0.24573	-1.17813	0.00277308	0.0178448	0
ENSMUSG00000058934	Igf1os	0.652684	0.235723	0.516345	-1.56558	0.00297075	0.0188683	0
ENSMUSG00000031402	Mpp1	-0.0670576	0.879889	0.961571	0.986307	6.83e-05	0.000846591	0
ENSMUSG00000042790	Rnf214	-0.579936	0.190235	0.460674	-1.18631	0.00366488	0.0222875	0
ENSMUSG00000036528	Ppfibp2	0.759099	0.0729791	0.263792	-0.715898	0.0067692	0.0361281	0
ENSMUSG00000020803	Txndc17	-1.11165	0.0175743	0.103413	1.83387	1.65e-09	7.07e-08	0
ENSMUSG00000042472	Zfp410	1.78427	4.22e-05	0.0010424	-1.10165	6.28e-06	0.000110267	1
ENSMUSG00000070891	Gm12689	-1.52509	0.00315101	0.030585	-2.98816	1.23e-06	2.71e-05	1
ENSMUSG00000031845	Bco1	-1.31792	0.00232177	0.0240827	0.132723	0.619242	0.790545	0
ENSMUSG00000001062	Vps9d1	1.37887	0.00478753	0.0412812	-0.716415	0.0275654	0.103677	0
ENSMUSG00000061815	Rufy4	-0.712168	0.326832	0.608787	-2.45086	0.00361101	0.0220594	0
ENSMUSG00000025612	Bach1	1.86687	0.000218921	0.00389275	-0.787822	0.00254443	0.0167314	1
ENSMUSG00000032026	Rexo2	-1.29405	0.00511279	0.0434484	1.03213	0.00535474	0.0300414	1
ENSMUSG00000030522	Mtmr10	0.702349	0.108943	0.335648	-0.899062	0.00298054	0.0189101	0
ENSMUSG00000021892	Sh3bp5	-1.10307	0.0145906	0.0912778	1.12157	0.00106418	0.00840098	0
ENSMUSG00000050029	Rap2c	-0.895926	0.0745244	0.267368	1.71144	5.59e-10	2.66e-08	0
ENSMUSG00000081344	Gm14303	-0.987303	0.0675376	0.251627	1.51012	0.000244976	0.00252089	0
ENSMUSG00000036896	C1qc	-0.363435	0.484151	0.739578	1.11628	0.000525603	0.00477602	0
ENSMUSG00000009995	Tafazzin	0.462683	0.251563	0.531988	-0.842739	0.00190593	0.0133245	0
ENSMUSG00000023243	Kcnk5	1.73284	0.000574309	0.00820159	-0.442898	0.160999	0.358248	0
ENSMUSG00000029416	Slc15a4	2.15645	8.84e-06	0.000280114	-0.578939	0.0594465	0.179831	0
ENSMUSG00000022205	Sub1	-1.14636	0.0230953	0.125436	1.46506	0.000193049	0.00204761	0
ENSMUSG00000036779	Tent4b	2.82239	3.64e-07	1.85e-05	-0.401377	0.141303	0.328502	0
ENSMUSG00000047394	Odf3b	-0.153957	0.714545	0.883165	-1.84326	3.77e-08	1.2e-06	0
ENSMUSG00000025255	Zfhx4	0.360237	0.520674	0.766837	0.90755	0.000302021	0.00300255	0
ENSMUSG00000014355	Anapc1	1.40426	0.00424988	0.0379761	0.00881398	0.978507	0.990708	0
ENSMUSG00000113159	Gm48771	-0.681211	0.249106	0.530302	-2.60523	2.13e-05	0.000315027	0
ENSMUSG00000032883	Acsl3	3.2232	1.78e-05	0.000503128	0.864032	0.0221654	0.0891401	0
ENSMUSG00000061207	Stk19	0.337118	0.433148	0.702297	-1.33533	0.000407159	0.00387379	0
ENSMUSG00000004285	Atp6v1f	-1.23599	0.00473103	0.040961	1.33645	4.74e-06	8.65e-05	1
ENSMUSG00000006932	Ctnnb1	-2.07795	1.94e-07	1.09e-05	0.601807	0.0521246	0.164596	0
ENSMUSG00000024194	Cuta	-0.929167	0.0467088	0.197435	1.27516	0.00050485	0.00465068	0
ENSMUSG00000038591	Colec10	-1.44764	0.00111516	0.0137564	-0.372858	0.375733	0.607437	0
ENSMUSG00000025241	Fyco1	-1.53942	0.000523459	0.00761788	-0.036385	0.927899	0.966168	0
ENSMUSG00000086859	Snhg20	0.802071	0.0527016	0.213878	-0.984663	0.00329661	0.0205486	0
ENSMUSG00000038594	Cep85l	1.85493	0.000755485	0.0102561	0.117049	0.773845	0.883872	0
ENSMUSG00000028766	Alpl	2.85379	5.61e-09	4.71e-07	-1.43717	1.39e-05	0.000217702	1
ENSMUSG00000029655	N4bp2l2	-1.29376	0.00358079	0.0336156	0.637907	0.0425419	0.14202	0
ENSMUSG00000071477	Zfp777	1.47327	0.000696054	0.00958886	-1.48048	4.2e-06	7.73e-05	1
ENSMUSG00000001942	Siae	-1.60397	0.00234046	0.0242291	-0.964265	0.0741416	0.209378	0
ENSMUSG00000030204	Ddx47	1.02044	0.0172681	0.102458	-0.782869	0.00457693	0.0266726	0
ENSMUSG00000029050	Ski	-0.459676	0.344462	0.623829	1.06162	0.000492265	0.00455782	0
ENSMUSG00000021764	Ndufs4	-1.38589	0.0158051	0.0964346	1.61993	0.000753354	0.00632612	0
ENSMUSG00000034793	G6pc3	-0.207949	0.669065	0.856091	-1.23639	0.00468568	0.0271579	0
ENSMUSG00000032253	Phip	-1.24549	0.00513748	0.0435713	0.0725189	0.82997	0.915159	0
ENSMUSG00000028709	Mob3c	0.772824	0.0938994	0.307157	-1.51782	3.07e-05	0.000428244	0
ENSMUSG00000073682	Gm10563	-1.59663	0.010372	0.0725767	-7.43362	9.08e-13	6.78e-11	0
ENSMUSG00000025485	Ric8a	1.05908	0.00978578	0.0692532	-2.02516	2.63e-11	1.51e-09	0
ENSMUSG00000001665	Gstt3	-0.433796	0.351869	0.630611	0.844099	0.00773304	0.0398866	0
ENSMUSG00000083061	Gm12191	-1.98808	0.00035836	0.00566733	0.274653	0.650439	0.810798	0
ENSMUSG00000015377	Dennd6b	0.385036	0.352541	0.63122	-1.49313	1.45e-07	4e-06	0
ENSMUSG00000061175	Fnip2	2.15305	0.000124056	0.0024351	-0.356943	0.397096	0.62685	0
ENSMUSG00000056211	R3hdm1	2.29994	4.42e-05	0.00107631	-0.230768	0.511193	0.718353	0
ENSMUSG00000033249	Hsf4	0.342333	0.418655	0.692176	-1.39761	0.000126399	0.0014285	0
ENSMUSG00000020770	Unk	1.16438	0.0102636	0.0720088	-0.859501	0.00861032	0.0436229	0
ENSMUSG00000046879	Irgm1	-1.06961	0.0304988	0.152063	2.11134	2.68e-13	2.12e-11	0
ENSMUSG00000023904	Hcfc1r1	-0.465851	0.290848	0.572818	0.986065	4.18e-05	0.000555048	0
ENSMUSG00000024219	Anks1	1.85879	8.07e-05	0.00175405	-1.68262	3.62e-06	6.81e-05	1
ENSMUSG00000034875	Nudt19	1.33132	0.00377635	0.0348637	0.238334	0.385343	0.6169	0
ENSMUSG00000110353	Gm33543	2.23876	0.00107095	0.0133656	0.130907	0.788842	0.892626	0
ENSMUSG00000016664	Pacsin2	0.14258	0.767316	0.90936	0.817913	0.00509089	0.0289207	0
ENSMUSG00000054455	Vapb	-1.77448	3.33e-05	0.000858674	0.201908	0.56395	0.756546	0
ENSMUSG00000030707	Coro1a	-1.4653	0.00142394	0.01661	-0.111492	0.767114	0.881306	0
ENSMUSG00000117780	Gm3734	-0.583583	0.253711	0.534027	-3.80698	9.8e-12	6.29e-10	0
ENSMUSG00000070780	Rbm47	0.161961	0.810411	0.930758	1.71507	1.8e-05	0.000271834	0
ENSMUSG00000020288	Ahsa2	-1.98335	3.79e-05	0.000949131	-0.306483	0.532553	0.734322	0
ENSMUSG00000064145	Arih2	1.08691	0.0109926	0.0756567	-0.615065	0.00510084	0.0289492	0
ENSMUSG00000042810	Krba1	1.95771	5.27e-05	0.00124152	-0.784796	0.02341	0.0925278	0
ENSMUSG00000019854	Reps1	0.910349	0.0172883	0.102458	-1.71404	1.42e-10	7.31e-09	0
ENSMUSG00000102153	Gm37474	-1.32854	0.0158846	0.0967873	-3.82628	3.73e-07	9.36e-06	0
ENSMUSG00000053329	Gatd3a	-0.577725	0.238674	0.51983	1.41005	5.76e-06	0.000102564	0
ENSMUSG00000037260	Hgsnat	1.31283	0.00587511	0.048285	-0.661228	0.0520407	0.164464	0
ENSMUSG00000020358	Hnrnpab	-1.58598	0.000304629	0.00505962	0.478397	0.191677	0.400101	0
ENSMUSG00000025981	Coq10b	2.89814	2.11e-05	0.00058696	0.203203	0.697862	0.84086	0
ENSMUSG00000014402	Tsg101	0.307289	0.431108	0.701136	-0.902603	0.00114916	0.00891587	0
ENSMUSG00000070697	Utp3	-1.08648	0.0145284	0.0911144	0.735956	0.00828967	0.0422931	0
ENSMUSG00000026851	BC005624	-1.56348	0.000720828	0.0098787	-1.27767	0.00395253	0.0236326	1
ENSMUSG00000019989	Enpp3	0.377396	0.350473	0.629406	-1.70436	2.44e-07	6.3e-06	0
ENSMUSG00000047767	Atg16l2	0.496169	0.312576	0.594901	-1.23109	1.77e-05	0.000267591	0
ENSMUSG00000031622	Sin3b	-0.565427	0.242569	0.523245	1.46312	3.68e-07	9.24e-06	0
ENSMUSG00000044033	Ccdc141	1.48367	0.030847	0.153221	1.5895	1.26e-05	0.000201224	0
ENSMUSG00000038241	Cep250	-0.0448364	0.916553	0.972066	-1.03199	0.00274715	0.0177265	0
ENSMUSG00000033106	Slc7a6os	1.22769	0.00475048	0.0410818	-0.565899	0.00881384	0.0444328	1
ENSMUSG00000022555	Dgat1	1.68255	0.000553835	0.00797222	-0.778823	0.0291643	0.108165	0
ENSMUSG00000020774	Aspa	0.828156	0.0283443	0.144948	-1.98198	8.07e-14	7.07e-12	0
ENSMUSG00000001627	Ifrd1	2.24522	2.7e-05	0.000720964	-1.032	0.0151615	0.0670663	0
ENSMUSG00000028693	Nasp	-1.58397	0.00403001	0.0365987	0.173538	0.755713	0.874718	0
ENSMUSG00000022300	Dcaf13	-0.0742186	0.870924	0.957736	-0.890429	0.00490186	0.028133	0
ENSMUSG00000055670	Zzef1	2.03832	4.21e-05	0.0010424	-1.20628	6.79e-05	0.000843364	1
ENSMUSG00000019471	Cdc37	-1.16545	0.00354736	0.0334502	-0.422017	0.177812	0.381407	0
ENSMUSG00000068206	Pick1	-0.0485313	0.924983	0.97494	-1.18043	0.00464705	0.0270008	0
ENSMUSG00000002329	Mdp1	-1.75021	0.000461434	0.00687601	-0.110621	0.775966	0.88532	0
ENSMUSG00000025280	Polr3a	0.901241	0.0444924	0.191297	-0.947063	0.000145792	0.00161348	0
ENSMUSG00000083596	Rpl21-ps15	-1.27165	0.00408551	0.0368811	-0.0959474	0.819945	0.910326	0
ENSMUSG00000026880	Stom	-0.279705	0.55153	0.786016	1.10047	2.62e-05	0.000375615	0
ENSMUSG00000051579	Tceal8	-1.59081	0.00444837	0.0392198	1.41552	0.00071243	0.00605617	1
ENSMUSG00000020883	Fbxl20	1.50454	0.000324076	0.00533238	-0.860555	0.000141958	0.0015755	1
ENSMUSG00000028860	Sytl1	0.370997	0.407956	0.683587	-2.20687	1.16e-07	3.29e-06	0
ENSMUSG00000029623	Pdap1	-1.30456	0.00139414	0.0163703	0.365059	0.217715	0.43384	0
ENSMUSG00000029364	Wsb2	-0.39606	0.324404	0.606715	-1.28323	0.000444277	0.00417948	0
ENSMUSG00000041297	Cdk13	1.32471	0.00559183	0.04622	-0.0239342	0.933278	0.968611	0
ENSMUSG00000046402	Rbp1	-1.31084	0.00291105	0.0287105	0.711767	0.052263	0.164944	0
ENSMUSG00000031349	Nsdhl	0.432643	0.431152	0.701136	0.771352	0.00268717	0.0174547	0
ENSMUSG00000028409	Smu1	0.0638843	0.900805	0.967902	0.835262	0.0026014	0.0170201	0
ENSMUSG00000049600	Zbtb45	2.92467	4.26e-06	0.000151724	-0.937994	0.0411863	0.138958	0
ENSMUSG00000027746	Ufm1	-1.4389	0.00129488	0.0155503	0.602802	0.119667	0.294402	0
ENSMUSG00000037316	Bag4	-0.144374	0.772652	0.912369	-1.30164	0.000640217	0.00558393	0
ENSMUSG00000019715	Gle1	0.321715	0.48341	0.739214	-1.52123	7.64e-06	0.000130036	0
ENSMUSG00000000378	Ccm2	-0.00525373	0.989736	0.996707	-1.06209	7.34e-06	0.000125664	0
ENSMUSG00000033735	Spr	-1.29877	0.00110154	0.0136522	0.538561	0.0566791	0.174063	0
ENSMUSG00000079557	Marchf2	-1.55465	0.000189401	0.00348497	0.549113	0.101286	0.261606	0
ENSMUSG00000048772	Tmem53	-1.4227	0.00332351	0.0318215	1.42422	3.26e-05	0.000449487	1
ENSMUSG00000056025	Clca3a1	1.86218	3.89e-05	0.000973017	-0.675257	0.0204806	0.0836031	0
ENSMUSG00000036216	Leap2	-1.35714	0.00286391	0.0283976	0.722969	0.0917192	0.243705	0
ENSMUSG00000032423	Syncrip	-0.632583	0.290118	0.572337	1.21573	0.000574404	0.00513985	0
ENSMUSG00000070605	Zfp992	-1.42605	0.00117732	0.014286	-4.67221	7.73e-21	1.54e-18	1
ENSMUSG00000038664	Herc1	1.68125	0.00593363	0.0485146	0.181507	0.585235	0.769831	0
ENSMUSG00000020300	Cpeb4	-0.52269	0.454124	0.717142	1.5774	0.00776588	0.040027	0
ENSMUSG00000041360	Pum3	0.54532	0.217487	0.49516	-0.88815	0.00997663	0.0489076	0
ENSMUSG00000010376	Nedd8	-0.811455	0.0963969	0.312585	1.12652	0.00140712	0.0105449	0
ENSMUSG00000033720	Sfxn5	0.216693	0.604947	0.819925	-1.1519	4.56e-05	0.000597556	0
ENSMUSG00000025340	Rabgef1	1.18877	0.00455617	0.0398712	-1.19421	0.00047709	0.00443833	1
ENSMUSG00000019768	Esr1	0.92535	0.139633	0.387287	1.33806	1.36e-05	0.000214914	0
ENSMUSG00000034932	Mrpl54	-0.0632359	0.897282	0.967119	1.35571	8.55e-07	1.96e-05	0
ENSMUSG00000030879	Mrpl17	-0.224887	0.636813	0.839348	0.947719	0.00523619	0.02956	0
ENSMUSG00000028998	Tomm7	-0.670918	0.325241	0.607422	1.82899	0.00295338	0.018809	0
ENSMUSG00000091537	Tma7	-1.04816	0.0126776	0.0830629	1.05172	0.000224138	0.00233306	0
ENSMUSG00000102869	Norad	-1.45804	0.00486361	0.0418009	-0.3627	0.483849	0.697171	0
ENSMUSG00000031948	Kars	-0.682158	0.144368	0.393812	0.902047	0.00853823	0.0433039	0
ENSMUSG00000022024	Sugt1	-1.92017	4.7e-06	0.000165266	0.703845	0.0232494	0.0920695	0
ENSMUSG00000041567	Serpina12	-0.322142	0.518135	0.765624	-1.59363	0.00095716	0.00771714	0
ENSMUSG00000104508	Gm37735	-3.48462	1.02e-07	6.37e-06	-2.59351	0.000400739	0.00383447	1
ENSMUSG00000045410	Akr1e1	-0.396619	0.439134	0.707284	0.799535	0.00520623	0.0294192	0
ENSMUSG00000022620	Arsa	1.21598	0.00179743	0.0199338	-2.88835	3.24e-19	5.58e-17	1
ENSMUSG00000020079	Supv3l1	0.0466888	0.915729	0.971659	-1.18767	0.000265993	0.0027063	0
ENSMUSG00000096727	Psmb9	-1.00903	0.076542	0.271656	2.14241	2.6e-10	1.28e-08	0
ENSMUSG00000001829	Clpb	-0.809186	0.0952551	0.310187	1.3355	5.7e-06	0.000101912	0
ENSMUSG00000004567	Mcoln1	0.909425	0.0315193	0.155294	-0.884931	0.00333147	0.020718	0
ENSMUSG00000028454	Pigo	0.603506	0.208927	0.48535	-1.06726	0.00890009	0.0447544	0
ENSMUSG00000118669	Arvcf	0.253751	0.647694	0.844783	-1.11534	0.00319647	0.0200095	0
ENSMUSG00000025348	Itga7	1.54278	0.0010109	0.0127782	-2.04523	1.13e-09	4.96e-08	1
ENSMUSG00000015971	Actr8	0.484225	0.253035	0.533609	-1.38084	1.33e-06	2.85e-05	0
ENSMUSG00000021188	Trip11	1.97297	0.000410152	0.00625291	0.433178	0.239848	0.460802	0
ENSMUSG00000042460	C1galt1	-0.233278	0.654971	0.849111	1.04165	0.00509526	0.0289315	0
ENSMUSG00000009569	Mrtfb	1.24733	0.00422517	0.0378192	-0.190513	0.41978	0.646533	0
ENSMUSG00000048445	Ccdc57	1.6328	0.000870988	0.0114189	-2.56527	4.62e-08	1.45e-06	1
ENSMUSG00000033488	Cryzl2	0.0540897	0.897643	0.967119	-1.37485	1.58e-05	0.000242834	0
ENSMUSG00000116835	Gm49594	-1.3767	0.0138092	0.0880127	-1.58154	0.000573211	0.00513985	0
ENSMUSG00000054404	Slfn5	-1.37909	0.00179313	0.0199338	0.532707	0.0662781	0.193892	0
ENSMUSG00000007603	Dus3l	0.715224	0.171064	0.435481	-0.968328	0.00350697	0.0215562	0
ENSMUSG00000028062	Lamtor2	-0.919588	0.0579513	0.227923	1.6568	5.72e-07	1.35e-05	0
ENSMUSG00000084349	Rpl3-ps1	-0.362481	0.495309	0.747639	-1.41751	0.00584963	0.0321414	0
ENSMUSG00000073421	H2-Ab1	-0.713049	0.246721	0.527109	1.76254	4.65e-07	1.13e-05	0
ENSMUSG00000023104	Rfc2	-0.673261	0.0971989	0.313908	-0.823515	0.00761358	0.0395939	0
ENSMUSG00000025224	Gbf1	1.04933	0.0124585	0.0821252	-1.11396	0.000183695	0.00196203	0
ENSMUSG00000005575	Ube2m	-0.0417183	0.935375	0.97944	1.14909	3.28e-06	6.24e-05	0
ENSMUSG00000020422	Tns3	-1.29312	0.00383822	0.0352809	0.622453	0.0503871	0.160754	0
ENSMUSG00000003955	Fam162a	-1.11291	0.0278492	0.14331	1.44735	3.13e-05	0.000435096	0
ENSMUSG00000025089	Gfra1	1.84335	0.000101155	0.00208215	-1.59608	8.23e-07	1.91e-05	1
ENSMUSG00000035024	Ncapd3	3.17167	1.51e-06	6.14e-05	-0.0985425	0.842268	0.92239	0
ENSMUSG00000036591	Arhgap21	2.38889	1.71e-05	0.00048684	-0.331935	0.2774	0.504622	0
ENSMUSG00000029199	Lias	-0.241245	0.603675	0.819925	-0.7823	0.00641308	0.0346053	0
ENSMUSG00000029860	Zyx	-0.928759	0.0471958	0.198858	0.959391	0.00327465	0.0204443	0
ENSMUSG00000071454	Dtnb	0.459129	0.321409	0.603785	-0.940073	0.0095549	0.0473347	0
ENSMUSG00000042589	Cux2	2.58976	0.0491576	NA	3.2829	2e-05	0.000296646	0
ENSMUSG00000035161	Ints6	0.0745666	0.893215	0.966852	1.21724	0.00139114	0.0104478	0
ENSMUSG00000024986	Hhex	-1.62384	0.000496867	0.00729106	1.63861	4.01e-08	1.27e-06	1
ENSMUSG00000104011	Gm32391	-0.464473	0.372541	0.649647	-3.74162	7.5e-11	4.07e-09	0
ENSMUSG00000054051	Ercc6	1.4652	0.003643	0.0341088	-0.664295	0.0512562	0.162911	0
ENSMUSG00000057691	Zfp746	2.09097	1.94e-05	0.000545058	-0.47867	0.128963	0.308748	0
ENSMUSG00000025555	Farp1	1.51412	0.00591126	0.048369	-0.676566	0.14303	0.33128	0
ENSMUSG00000032028	Nxpe2	-1.16082	0.0417614	0.184511	1.26387	0.00703937	0.0372802	0
ENSMUSG00000009013	Dynll1	-2.6956	1.3e-05	0.000383824	3.23328	6.89e-12	4.62e-10	1
ENSMUSG00000011179	Odc1	-0.583693	0.196483	0.468219	-1.30808	0.00169714	0.0121323	0
ENSMUSG00000091478	Gm10039	-0.920645	0.131743	0.374286	1.68489	0.00094938	0.00766495	0
ENSMUSG00000058407	Txndc9	-1.77349	0.000210734	0.00376615	1.35573	0.0003588	0.00350757	1
ENSMUSG00000051671	Coa6	1.903	0.00370845	0.0344775	0.109523	0.818366	0.909616	0
ENSMUSG00000039457	Ppl	1.82211	0.00763018	0.0577449	1.64292	1.39e-05	0.00021748	0
ENSMUSG00000041044	Lrit1	0.864972	0.0530542	0.214816	-2.07498	1.56e-14	1.71e-12	0
ENSMUSG00000065979	Cpped1	0.00972656	0.98724	0.996348	1.41122	1.8e-06	3.69e-05	0
ENSMUSG00000038235	F11r	0.297109	0.679433	0.862229	1.55712	0.00767577	0.0396847	0
ENSMUSG00000025198	Erlin1	2.00885	0.00256857	0.0260551	0.819347	0.00805406	0.0412947	1
ENSMUSG00000033423	Eri3	0.223909	0.585264	0.809533	-1.02625	0.000964263	0.00775842	0
ENSMUSG00000051550	Zfp579	0.415531	0.40483	0.679965	-1.13528	0.00320951	0.0200624	0
ENSMUSG00000025236	Adpgk	1.944	2.71e-05	0.000720964	-1.19669	2.91e-05	0.000410094	1
ENSMUSG00000043091	Tuba1c	-0.77368	0.155892	0.410897	1.76203	4.26e-07	1.05e-05	0
ENSMUSG00000025499	Hras	-1.32058	0.00454647	0.0398522	0.478428	0.122157	0.298423	0
ENSMUSG00000028247	Coq3	0.58972	0.177021	0.444069	-0.767304	0.00214749	0.0146271	0
ENSMUSG00000037461	Ints7	0.844097	0.128444	0.368983	-1.20699	0.00531266	0.0298624	0
ENSMUSG00000022721	Trmt2a	0.871785	0.0824379	0.28397	-1.18325	0.00249409	0.0164649	0
ENSMUSG00000026638	Irf6	1.42267	0.00120598	0.0145322	-1.78711	5.18e-07	1.24e-05	1
ENSMUSG00000017765	Slc12a4	0.238962	0.575741	0.803288	-1.16903	0.000157441	0.0017149	0
ENSMUSG00000040859	Bsdc1	1.6994	0.000559828	0.00802753	-0.418928	0.093852	0.247912	0
ENSMUSG00000055652	Klhl25	2.22697	2.26e-05	0.000620449	-0.616126	0.0715233	0.204345	0
ENSMUSG00000001700	Gramd3	1.39527	0.0018597	0.0205064	-0.376117	0.147836	0.339452	0
ENSMUSG00000032231	Anxa2	-2.07039	3.02e-06	0.000112771	-0.274936	0.496925	0.707242	0
ENSMUSG00000016382	Pls3	-1.59494	0.00406811	0.0367555	1.28553	0.0112447	0.0536443	0
ENSMUSG00000031954	Cfdp1	-1.06556	0.0310566	0.154175	1.4395	1.49e-05	0.000230005	0
ENSMUSG00000086437	Gm13021	-0.639327	0.290505	0.572673	-2.1082	0.00105636	0.00836685	0
ENSMUSG00000001383	Zmat2	-1.7436	0.00103316	0.0129975	1.15172	0.0166735	0.0722845	0
ENSMUSG00000028184	Adgrl2	1.57804	0.00112212	0.0138134	-0.581478	0.0552473	0.171323	0
ENSMUSG00000086922	Gm13835	-1.4821	0.000468253	0.00694826	0.36212	0.239822	0.460802	0
ENSMUSG00000068284	Usf3	0.0519323	0.933399	0.978408	1.28942	0.00163165	0.0117573	0
ENSMUSG00000044349	Snhg11	-0.897926	0.0710277	0.259591	-1.84201	0.00159917	0.0115882	0
ENSMUSG00000030587	2200002D01Rik	-1.60793	9.04e-05	0.00191758	-0.0737735	0.846596	0.925661	0
ENSMUSG00000054474	Thnsl2	-0.864716	0.0537659	0.217116	1.04045	0.000365483	0.00356103	0
ENSMUSG00000030421	Uri1	0.602955	0.117787	0.349759	-1.26863	5.37e-07	1.29e-05	0
ENSMUSG00000019370	Calm3	-1.65917	0.000409269	0.00625291	-0.14619	0.744203	0.868509	0
ENSMUSG00000026938	Fcna	-1.43862	0.00418524	0.0376209	1.15227	0.00511861	0.029022	1
ENSMUSG00000046668	Cxxc5	-0.566193	0.305881	0.58864	1.17887	0.000135496	0.00151381	0
ENSMUSG00000053175	Bcl3	-0.342187	0.554469	0.787975	1.88921	4.9e-11	2.74e-09	0
ENSMUSG00000024042	Sik1	3.47876	1.09e-05	0.000333653	-0.657367	0.227825	0.445733	0
ENSMUSG00000032125	Robo4	0.238185	0.613319	0.824722	-1.24741	0.000143931	0.0015959	0
ENSMUSG00000039117	Taf4	1.58493	0.00533609	0.0447352	-0.394192	0.235591	0.455834	0
ENSMUSG00000042548	Asxl1	1.45778	0.00469538	0.0407524	-0.178468	0.492892	0.70355	0
ENSMUSG00000059456	Ptk2b	0.814772	0.0798379	0.278774	-0.888678	0.000299605	0.00298612	0
ENSMUSG00000034780	B3galt1	2.57227	2.09e-07	1.16e-05	-1.42159	2.17e-07	5.7e-06	1
ENSMUSG00000083306	Gm13868	-0.537828	0.297367	0.579828	-3.46346	1.8e-10	9.14e-09	0
ENSMUSG00000038902	Pogz	1.60873	0.00066191	0.00923879	-0.431911	0.1484	0.340139	0
ENSMUSG00000082644	Mup-ps19	0.780234	0.326834	0.608787	-3.59376	1.89e-09	7.99e-08	0
ENSMUSG00000040681	Hmgn1	-1.68734	0.00229218	0.0238224	0.316236	0.562215	0.755135	0
ENSMUSG00000032348	Gsta4	-1.38375	0.0105964	0.0736895	2.25336	8.02e-11	4.31e-09	0
ENSMUSG00000001552	Jup	-0.478743	0.423999	0.696014	1.33511	2.05e-06	4.14e-05	0
ENSMUSG00000079036	Alkbh1	-0.120638	0.782669	0.917345	-1.31944	4.94e-05	0.000638124	0
ENSMUSG00000007415	Gatad1	-1.35446	0.00429797	0.0382625	0.210019	0.579307	0.76645	0
ENSMUSG00000027495	Fam210b	-1.55715	0.00075855	0.0102759	0.501485	0.191469	0.399809	0
ENSMUSG00000068240	Gm11808	-2.48514	1.13e-05	0.000341839	0.688694	0.273423	0.500707	0
ENSMUSG00000021967	Mrpl57	-0.493386	0.336014	0.615585	1.15596	0.00151401	0.0111005	0
ENSMUSG00000068742	Cry2	1.24264	0.00554131	0.04591	-0.69181	0.0148018	0.0658946	0
ENSMUSG00000029657	Hsph1	-0.909659	0.175313	0.441968	2.72469	1.17e-12	8.66e-11	0
ENSMUSG00000025270	Alas2	-1.35343	0.000773239	0.0104348	-2.90411	8.92e-12	5.78e-10	1
ENSMUSG00000056899	Immp2l	0.377871	0.570952	0.799186	1.70869	0.000662063	0.00572763	0
ENSMUSG00000042043	Tbca	-1.12862	0.0672868	0.25102	1.73305	0.00123955	0.00951038	0
ENSMUSG00000042594	Sh2b3	2.079	0.00212064	0.0224814	-0.356748	0.262564	0.488602	0
ENSMUSG00000024772	Ehd1	-1.08134	0.0397887	0.17921	1.58482	1.75e-06	3.61e-05	0
ENSMUSG00000042978	Sbk1	2.25051	0.00102103	0.0128908	1.07406	0.00369396	0.0223948	1
ENSMUSG00000018672	Copz2	-0.363752	0.470237	0.72906	1.11989	0.000477885	0.0044387	0
ENSMUSG00000039745	Htatip2	-2.12991	0.00208282	0.0221972	2.44642	4.17e-06	7.7e-05	1
ENSMUSG00000026510	Trp53bp2	2.25068	0.000105232	0.00214107	-0.735134	0.0723454	0.205891	0
ENSMUSG00000019795	Pcmt1	0.44059	0.279102	0.560323	-0.653476	0.00869719	0.0439392	0
ENSMUSG00000078866	Zfp970	1.38276	0.0550142	0.220633	1.28662	0.00613753	0.0333176	0
ENSMUSG00000024844	Banf1	-0.753863	0.108799	0.335351	1.39474	6.62e-06	0.000115165	0
ENSMUSG00000024014	Pim1	-0.452297	0.417184	0.691711	-1.11526	0.00218985	0.0148406	0
ENSMUSG00000038467	Chmp4b	-1.56794	0.00112414	0.0138134	1.02365	0.00383369	0.0230631	1
ENSMUSG00000020180	Snrpd3	-0.708127	0.1985	0.470038	1.41026	0.00108385	0.00851427	0
ENSMUSG00000030909	Anks4b	-1.52795	0.00677141	0.0531466	1.751	0.000125954	0.00142754	0
ENSMUSG00000022174	Dad1	0.0484814	0.926419	0.975469	0.938979	0.000808985	0.0067116	0
ENSMUSG00000024871	Doc2g	-0.0245187	0.961867	0.986452	-2.21489	1.72e-05	0.000261294	0
ENSMUSG00000029710	Ephb4	1.07614	0.0350364	0.166301	0.711675	0.00879022	0.0443518	0
ENSMUSG00000121137	ENSMUSG00000121137	1.05359	0.085045	0.289251	1.18401	0.000700038	0.00597681	0
ENSMUSG00000033099	Nol12	-1.34443	0.00750627	0.057052	1.07759	0.000512411	0.00468154	0
ENSMUSG00000015943	Bola1	-0.307766	0.541892	0.780986	0.844343	0.0021799	0.0147988	0
ENSMUSG00000061313	Ddhd2	2.44385	7.26e-09	5.95e-07	-2.71475	5.62e-23	1.43e-20	1
ENSMUSG00000033114	Slc35d2	-0.681913	0.148094	0.398474	0.804903	0.00955898	0.0473349	0
ENSMUSG00000021012	Zc3h14	-1.08484	0.0352365	0.166876	1.25337	0.00198712	0.013778	0
ENSMUSG00000025511	Tspan4	3.36317	1.53e-09	1.55e-07	-1.0092	0.0050675	0.0288297	1
ENSMUSG00000027244	Atg13	0.644457	0.177691	0.444649	-1.06474	0.00486156	0.0279426	0
ENSMUSG00000042404	Dennd4b	1.6346	0.000562155	0.00804817	-1.11759	0.00049692	0.00459368	1
ENSMUSG00000030562	Nox4	0.471853	0.354574	0.633575	-3.01659	2.67e-08	8.78e-07	0
ENSMUSG00000021973	Micu2	-0.650301	0.187386	0.457319	0.890211	0.00355907	0.0218251	0
ENSMUSG00000001323	Srr	-1.34628	0.00158016	0.0180346	0.591607	0.0438719	0.145057	0
ENSMUSG00000072692	Rpl37rt	-0.251987	0.626656	0.833127	-1.24593	0.00238504	0.0158791	0
ENSMUSG00000021022	Ppp2r3c	-0.0632631	0.901621	0.968049	-1.60411	0.00149001	0.0109589	0
ENSMUSG00000028599	Tnfrsf1b	3.25662	1.49e-08	1.18e-06	-2.04534	3.6e-08	1.16e-06	1
ENSMUSG00000071226	Cecr2	2.08254	4.85e-05	0.00115889	-1.04048	0.000377666	0.00365243	1
ENSMUSG00000021124	Vti1b	-1.10925	0.0122918	0.0814324	-1.13771	0.00198515	0.013778	0
ENSMUSG00000081855	Rpl17-ps5	-0.780258	0.19539	0.466989	1.28999	0.00151989	0.0111367	0
ENSMUSG00000029313	Aff1	0.63688	0.26721	0.548416	-1.26073	0.00541065	0.0303115	0
ENSMUSG00000118671	Eppk1	2.50393	5.49e-06	0.000186879	0.0806941	0.790441	0.893837	0
ENSMUSG00000039233	Tbce	1.43967	0.011586	0.0780266	-0.817205	0.00246992	0.016333	0
ENSMUSG00000059474	Mbtd1	2.24816	3.22e-05	0.000836793	-0.346672	0.266111	0.492416	0
ENSMUSG00000029119	Man2b2	-0.120601	0.828921	0.939373	0.999519	0.00544208	0.0304585	0
ENSMUSG00000046962	Zbtb21	1.91235	0.000180933	0.00335693	-1.55825	1.37e-09	5.98e-08	1
ENSMUSG00000038412	Higd1a	-0.532814	0.316552	0.598153	1.15736	0.00103134	0.008208	0
ENSMUSG00000052310	Slc39a1	0.17434	0.724603	0.888143	0.852151	0.00631009	0.0341123	0
ENSMUSG00000025173	Wdr45b	0.440512	0.336829	0.615996	-0.935906	0.00576534	0.0318274	0
ENSMUSG00000078784	Rbis	0.0332168	0.956228	0.985074	1.04804	0.0045578	0.0265876	0
ENSMUSG00000029146	Snx17	0.372124	0.410987	0.686493	-0.980954	0.00414188	0.0246142	0
ENSMUSG00000037958	Nsrp1	-0.749045	0.0983155	0.315931	-0.840151	0.00510986	0.0289864	0
ENSMUSG00000040562	Gstm2	-3.20592	5.22e-08	3.54e-06	3.95596	3.23e-25	1.02e-22	1
ENSMUSG00000048249	Crebrf	0.0931317	0.837324	0.943137	-0.884538	0.000895877	0.00730844	0
ENSMUSG00000109093	Gm39079	0.385423	0.411587	0.687061	-0.851086	0.000430807	0.00406908	0
ENSMUSG00000033060	Lmo7	0.250529	0.645563	0.843083	0.869221	0.00580914	0.0319789	0
ENSMUSG00000021868	Ppif	1.06786	0.0806931	0.280833	1.23065	3.77e-05	0.000505471	0
ENSMUSG00000115276	9930017N22Rik	-0.130289	0.821182	0.935916	-2.0631	4.12e-05	0.000549321	0
ENSMUSG00000062456	Rpl9-ps6	-1.51367	0.00516227	0.0436398	-0.794903	0.149949	0.342628	0
[truncated: 1,124 more rows]
