# Supplementary material for: Lipid metabolic reprogramming mediated by circulating Nrg4 alleviates metabolic dysfunction-associated steatotic liver disease during the early recovery phase after sleeve gastrectomy
Source: BMC Med. 2024 Apr 17;22:164. doi: 10.1186/s12916-024-03377-0 (PMC11025198; doi:10.1186/s12916-024-03377-0)
Supplement: Supplementary file 3 — Additional file 3: Table S2. Nrg4-assocaited KEGG pathways. [file 12916_2024_3377_MOESM3_ESM.xlsx]

## Sheet: KEGGs
Table S2. Pathway analysis results for Nrg4-associated genes under KEGG library
ID	Description	GeneRatio	BgRatio	pvalue	p.adjust	qvalue	Genes	Count
mmu03320	PPAR signaling pathway	17/308	64/5105	1.23648e-07	3.69708e-05	3.41009e-05	Angptl4/Acaa1b/Acsl1/Acox1/Acox2/Ehhadh/Fabp2/Fads2/Acsl5/Cyp27a1/Slc27a2/Cyp7a1/Apoa1/Me1/Scd1/Cyp4a32/Hmgcs1	17
mmu01212	Fatty acid metabolism	13/308	50/5105	5.08264e-06	0.000759855	0.000700869	Acaa1b/Fads1/Acsl1/Acaca/Acox1/Elovl2/Ehhadh/Fads2/Acsl5/Fasn/Scd1/Elovl3/Elovl6	13
mmu01040	Biosynthesis of unsaturated fatty acids	9/308	28/5105	2.34514e-05	0.00233732	0.00215588	Acaa1b/Fads1/Acox1/Acot3/Elovl2/Fads2/Scd1/Elovl3/Elovl6	9
mmu04146	Peroxisome	15/308	82/5105	9.02339e-05	0.00617383	0.00569457	Acaa1b/Acsl1/Acox1/Eci2/Acox2/Ephx2/Ehhadh/Prdx5/Acsl5/Pecr/Crat/Slc27a2/Prdx1/Pex11a/Pex26	15
mmu04976	Bile secretion	13/308	65/5105	0.000103241	0.00617383	0.00569457	Abcg8/Abcc2/Nceh1/Cyp7a1/Slc2a1/Atp1a1/Ugt2b1/Scarb1/Abcg5/Slco1a1/Abcb4/Nr1h4/Slc22a7	13
mmu04975	Fat digestion and absorption	7/308	26/5105	0.00065955	0.0328676	0.0303162	Fabp2/Abcg8/Mttp/Apoa4/Apoa1/Scarb1/Abcg5	7
mmu00270	Cysteine and methionine metabolism	9/308	44/5105	0.00102147	0.0436315	0.0402445	Tat/Got1/Ahcy/Sds/Gclc/Mat1a/Kyat1/Bhmt2/Bhmt	9
mmu00140	Steroid hormone biosynthesis	10/308	54/5105	0.00122538	0.0457987	0.0422435	Cyp17a1/Cyp7a1/Ugt2b1/Cyp7b1/Cyp3a11/Cyp2d22/Hsd3b2/Cyp2d40/Cyp2d9/Cyp2c68	10
mmu04979	Cholesterol metabolism	9/308	47/5105	0.00167339	0.0500343	0.0461503	Angptl4/Abcg8/Cyp27a1/Nceh1/Cyp7a1/Apoa4/Apoa1/Scarb1/Abcg5	9
